# Supplementary material for: Molecular evolution and the role of oxidative stress in the expansion and functional diversification of cytosolic glutathione transferases
Source: BMC Evol Biol. 2010 Sep 15;10:281. doi: 10.1186/1471-2148-10-281 (PMC2955027; doi:10.1186/1471-2148-10-281)
Supplement: Additional file 2 — Alignment Figure 2. Alignment used to build the tree presented on Figure 2 [file 1471-2148-10-281-S2.PAU]

#NEXUS
[Sequences in DAMBE -- data title]

[Name: HsapA1            Len: 424  Check:    23694]
[Name: MmusA1            Len: 424  Check:    62111]
[Name: PtroA1            Len: 424  Check:    47279]
[Name: PtroA1t6          Len: 424  Check:     4676]
[Name: MmulA1            Len: 424  Check:    27642]
[Name: RnorA1            Len: 424  Check:     1915]
[Name: BtauA1            Len: 424  Check:    32810]
[Name: HsapA2            Len: 424  Check:    31158]
[Name: MmusA2            Len: 424  Check:    46586]
[Name: RnorA2            Len: 424  Check:    53892]
[Name: BtauA2            Len: 424  Check:    32556]
[Name: SscrA2            Len: 424  Check:    44117]
[Name: PtroA3            Len: 424  Check:    43185]
[Name: HsapA3            Len: 424  Check:      939]
[Name: MmusA3            Len: 424  Check:    53859]
[Name: MmulA3            Len: 424  Check:    58002]
[Name: RnorA3            Len: 424  Check:    45244]
[Name: CfamA3            Len: 424  Check:    38612]
[Name: HsapA4            Len: 424  Check:    42873]
[Name: MmusA4            Len: 424  Check:    63869]
[Name: PtroA4            Len: 424  Check:     1793]
[Name: MmulA4            Len: 424  Check:    54992]
[Name: CfamA4            Len: 424  Check:    36309]
[Name: CfamA             Len: 424  Check:    44840]
[Name: BtauA4            Len: 424  Check:    60530]
[Name: HsapA5            Len: 424  Check:    61797]
[Name: MmusA             Len: 424  Check:    25855]
[Name: MmulA5            Len: 424  Check:    43272]
[Name: RnorA             Len: 424  Check:    35363]
[Name: SscrA             Len: 424  Check:    34041]
[Name: OcunA             Len: 424  Check:     6312]
[Name: HsapM1            Len: 424  Check:    37980]
[Name: MmusM1            Len: 424  Check:    52210]
[Name: PtroM1            Len: 424  Check:    15488]
[Name: MmulM1            Len: 424  Check:    39442]
[Name: RnorM1            Len: 424  Check:    28637]
[Name: CfamM1            Len: 424  Check:     3370]
[Name: BtauM1            Len: 424  Check:    49643]
[Name: HsapM2            Len: 424  Check:    23154]
[Name: MmusM2            Len: 424  Check:    52033]
[Name: MmulM2            Len: 424  Check:    57151]
[Name: RnorM2            Len: 424  Check:    18560]
[Name: SscrM2            Len: 424  Check:    38433]
[Name: OcunM2            Len: 424  Check:    59669]
[Name: HsapM3            Len: 424  Check:    30126]
[Name: MmusM3            Len: 424  Check:     6143]
[Name: PtroM3            Len: 424  Check:    30126]
[Name: MmulM3            Len: 424  Check:    63936]
[Name: RnorM3            Len: 424  Check:    13315]
[Name: BtauM3            Len: 424  Check:    39411]
[Name: HsapM4            Len: 424  Check:    47073]
[Name: MmusM4            Len: 424  Check:    58574]
[Name: MmulM4            Len: 424  Check:    13477]
[Name: RnorM4            Len: 424  Check:     1221]
[Name: BtauM4            Len: 424  Check:    45819]
[Name: HsapM5            Len: 424  Check:    31356]
[Name: MmusM5            Len: 424  Check:    49818]
[Name: PtroM5            Len: 424  Check:    11188]
[Name: RnorM5            Len: 424  Check:    19227]
[Name: CfamM5            Len: 424  Check:     6745]
[Name: MmusM6            Len: 424  Check:    14641]
[Name: RnorM6            Len: 424  Check:    43999]
[Name: MmusM7            Len: 424  Check:    63005]
[Name: RnorM7            Len: 424  Check:     1997]
[Name: HsapP1            Len: 424  Check:    20330]
[Name: MmusP1            Len: 424  Check:    52849]
[Name: PtroP1            Len: 424  Check:    46243]
[Name: RnorP1            Len: 424  Check:    33478]
[Name: CfamP1            Len: 424  Check:    52766]
[Name: BtauP1            Len: 424  Check:    46548]
[Name: HsapS1            Len: 424  Check:    28491]
[Name: MmusS1            Len: 424  Check:    22137]
[Name: PtroS1            Len: 424  Check:    61312]
[Name: MmulS1            Len: 424  Check:    60832]
[Name: EcabS1            Len: 424  Check:    57504]
[Name: CfamS1            Len: 424  Check:    30613]
[Name: RnorS1            Len: 424  Check:     7548]
[Name: HsapT1            Len: 424  Check:    41459]
[Name: MmusT1            Len: 424  Check:    20379]
[Name: PtroT1            Len: 424  Check:    28582]
[Name: MmulT1            Len: 424  Check:    51096]
[Name: RnorT1            Len: 424  Check:    13750]
[Name: CfamT1            Len: 424  Check:    65282]
[Name: BtauT1            Len: 424  Check:    50393]
[Name: HsapT2            Len: 424  Check:    36925]
[Name: MmusT2            Len: 424  Check:    19781]
[Name: PtroT2            Len: 424  Check:    30140]
[Name: MmulT2            Len: 424  Check:    30454]
[Name: RnorT2            Len: 424  Check:     2826]
[Name: CfamT2            Len: 424  Check:    12121]
[Name: MmusT3            Len: 424  Check:    36116]
[Name: BtauT3            Len: 424  Check:    18704]
[Name: MmusT4            Len: 424  Check:     9353]
[Name: BtauT             Len: 424  Check:    60876]
[Name: SscroT            Len: 424  Check:    59868]
[Name: HsapZ1            Len: 424  Check:    23988]
[Name: MmusZ1            Len: 424  Check:    35812]
[Name: PtroZ1            Len: 424  Check:    47124]
[Name: RnorZ1            Len: 424  Check:    37564]
[Name: BtauZ1            Len: 424  Check:    46393]
[Name: EcabZ1            Len: 424  Check:    35372]
[Name: MmulZ1            Len: 424  Check:    59844]
[Name: HsapO1            Len: 424  Check:    37454]
[Name: MmusO1            Len: 424  Check:    44738]
[Name: PtroO1            Len: 424  Check:     3576]
[Name: MmulO1            Len: 424  Check:    40393]
[Name: RnorO1            Len: 424  Check:    18806]
[Name: CfamO1            Len: 424  Check:    35762]
[Name: BtauO1            Len: 424  Check:     4693]
[Name: SscrO1            Len: 424  Check:    30874]
[Name: HsapO2            Len: 424  Check:    59384]
[Name: MmusO2            Len: 424  Check:    28147]
[Name: PtroO2            Len: 424  Check:    63902]
[Name: MmulO2            Len: 424  Check:     7680]
[Name: RnorO2            Len: 424  Check:    19669]
[Name: CfamO2            Len: 424  Check:     9158]
[Name: BtauO2            Len: 424  Check:     3054]
[Name: SscrO             Len: 424  Check:    47049]


begin data;
 dimensions ntax=118 nchar=424;
 format datatype=DNA interleave missing=-;
  matrix
  HsapA1 AACCAACTCATATTAAGCCG GGAGATGATCACCGTGCTCT GCGCGCGGGTGATTGAGAAA TT------------ATAATC GC--------------GAGA 
  MmusA1 AACCGTCTCACATTAAGCCG GGAGATGATGATAGTGCTCT GCGCGCGGGTGATTGAGAAA TT------------ATCAAG CC--------------GAGA 
  PtroA1 AACCAACTCATATCAAATCG GGAGATGATCATCGTGCTCT GCGCGCGGGTGATTGAGAAA TT------------ATAATC GC--------------GAGA 
PtroA1t6 AACCAACTCATATCAAGCCG GGAGATGATCATCGTGCTCT GCGCGCGGGTGATTGAGAAA TT------------CTGATC GC--------------GAGA 
  MmulA1 AACCAACTTATATAAAGCCG GGAGATGATCACCGTGCTCT GCGCGCGGGTGATTGAGAAA TT------------CTGATC GC--------------GAGA 
  RnorA1 AACCTTTTCATAGAGAGCCG GGAGATGATCGTCGTGCTTT GCGCGCGGGTGATAGAGAAA TT------------ATCAAC AA--------------GAGA 
  BtauA1 AACCACCTCATATTAAGGCG GGAGATGATGATCGTGCTCT GCGCGCGGGTGATTGAGAAA TT------------ATGAAA CC--------------GAGA 
  HsapA2 AACCAACTCATATCAAATCG GGAGATGATCATCGTGCTCT GCGCGCGGGTGATTGAGAAA TT------------ATAATC GC--------------GAGA 
  MmusA2 AACCGTCTCATATTAAGCCG GGAGATGATGATAGTGCTCT GCGCGCGGGTGATTGAGAAA TT------------ATCAAG CC--------------GAGA 
  RnorA2 AACCGTCTCATATTAAGCCG GGAGATGATGATCGTGCTCT GCGCGCGGGTGATTGAGAAA TT------------ATCAAG CC--------------GAGA 
  BtauA2 AACCAATTCATATTAAGGCG GGAGATGATGATCGTGCTCT GCGCGCGGGTGATTGAGAAA TT------------ATGACA CC--------------GAGA 
  SscrA2 AACCATCTCATATTAAGGCG GGAGATGATGATCGTGCTCT GCGCGCGGGTGATTGAGAAA TT------------ATAAAC CC--------------GAGA 
  PtroA3 AACCAACTCATATTAAGGCG GGAGATGACCATCGTGCTTT GCGCGCGGGTGATTGAGAAA TT------------ATGGTC GC--------------GAGA 
  HsapA3 AACCAACTCATATTAAGGCG GGAGATGACCATCGTGCTTT GCGCGCGGGTGATTGAGAAA TT------------ATGGTC GC--------------GAGA 
  MmusA3 AACCGTCTCATATTGAGGAG GGAGATGACCATCGTGCTTT GCGCGCGGGTGATTGAGAAA TT------------CTAAAC CG--------------GAGA 
  MmulA3 AACCAACTCATATTAAGGCG GGAGATGACCATCGTGCTTT GCGCGCGGGTGATTGAGAAA TT------------ATGATC GC--------------GAGA 
  RnorA3 AACCGTCTCATATTGAGGAG GGAGATGACCATCGTGCTCT GCGCGCGGGTGATTGAGACA TT------------CTAAAC CG--------------GAGA 
  CfamA3 AACCAACTCATATTAAGGCG GGAGATGATCATCGTGCTCT GCTCGCGGGTGATTGAGAAA TT------------ATAAAC CC--------------GAGA 
  HsapA4 AGCCAACTCATACCAAGGAG GGCGATGATCGTAGTGGTTT GCGCGCGGGTGATTGAGAGA TT------------CTGAAC AA--------------GACA 
  MmusA4 AACCAACTTATATTAAGGAG GGCGATGATCATCGTGCTCT GCGCGCGGGTGATTGAGAGA TT------------CTGAAC AG--------------GACA 
  PtroA4 AGCCAACTCATACCAAGGAG GGCGATGATCGTAGTGGTTT GCGCGCGGGTGATTGAGAGA TT------------CTGAAC AA--------------GACA 
  MmulA4 AGCCAACTTATATTCAGGAG GGAGATGATCATCGTGCTCT GCGCGCGGGAGATTGAGAGA TT------------CTGAAC AG--------------GACA 
  CfamA4 AACCAACTCATACCAAGGAG GGCGATGATCATAGTGGTTT GCGCGCGGGTGATTGAGAGA TT------------TTGAAC AA--------------GACA 
   CfamA AACCAACTTATATTCGGGAG GGAGATGATCATCGTGCTCT GCGCGCGGGTGATTGAGAGA TT------------ATGAAC GC--------------GACA 
  BtauA4 AACCAACTCATACCAAGGCG GGCGATGATCGTCGTGGTTT GCGCGCGGGTGATTGAGAGA TT------------TTGAAC AA--------------GACA 
  HsapA5 AACCAACTCATATCAAGCCG GGAGATGATCATCGTGCTCT GCGCGCGGGTGATTGAGAAA TT------------CTGATC GC--------------GAGA 
   MmusA AACCGTCTCACATTAAGCCG GGAGATGATGATAGTGCTCT GCGCGCGGGTGATTGAGAAA TT------------ATCAAG CC--------------GAGA 
  MmulA5 AACCAACTCATACTAAACCG GGAGATGACCATCGTGCTCT GCGCGCGGGTGATTGAGAAA TT------------CTGATC GC--------------GAGA 
   RnorA AACCGTCTCATATTGAGGAG GGAGATGACCATCGTGCTCT GCGCGCGGGTGATTGAGAAA TT------------CTAAAC CG--------------GAGA 
   SscrA AACCATCTCATATTAAGGCG GGAGATGATGATCGTGCTCT GCGCGCGGGTGATTGAGAAA TT------------ATGAAA CC--------------AAGA 
   OcunA AACCCTCTCATATTAAGGAG GGAGATGATCATCGTGCTTT GCGCGCGGGAGATTGAGAAA TT------------ATGAAC GC--------------GAGA 
  HsapM1 CCATATCTGGTATGGAATCG GGCTGCCAGCATCGCTCTCT GATAACGATCAGTAGAGAAA AA------------TAACAT GGGAGCCCGATAGAAGAGCA 
  MmusM1 CCATATCTGGTATGAAGTCG GGCTACCACCATCGATCTCT GATAACGATCAGTAGAGAAA AG------------TAACAT GGGAGCCCGATTGAAGAGCA 
  PtroM1 TCATACCTGGTATGGAATCG GGCTGCCAGCATCGCTCTCT GATAACGATCAGTAGAGAAA AA------------TAACAT GGGAGCCCGATAGAAGAGCA 
  MmulM1 TCATACCTGGTATGGAATCG GGCTGCCAGTATCGCTCTCT GATAACGATCAGTAGAGAAA AA------------TATCAG GAGAGCCCGATAGAAGAGCA 
  RnorM1 CCATATCTGGTATGAAGTCG GGCTACCACCATCGCTCTCT GATAACGATCAGTAGAGAAA AG------------TAGCAT GGGAGCCCGATAGAAGAGCA 
  CfamM1 GTATATTTGGTATGGAATCG GGCTGCCAGCGTCGCTCTCT GATAACGATCCATAGAGAAA AA------------TAACAT GGGAGCCCGATAGAAGAGCA 
  BtauM1 CCATATCTGGTATGGAATCG GGCTGCCAGCATCGCTCTCT GATAACGAACAATAGAGAAG CA------------TATCGT GGGAGCCCGATAGAAGAGCA 
  HsapM2 CCATACCTGGTATGAAATCG GGCTGCCATCATCGCTCTCT GATAACGATCAGTAGAGAAA AA------------TAACAT GGGAGCCCGATAGAAGAGCA 
  MmusM2 CCATACCTGGTATGGAATCG GGCTGCCAGCATCGCTCTCT GATAACGAACAGTAGAGAAA AA------------TAACAT GGGAGCCCGATAGACGAGCA 
  MmulM2 CCATACCTGGTATGAAATCG GGCTGCCATCATCGCTCTCT GATAACGGTCAGTAGAGAAA AA------------TAACAT GGGAGCCCGATAGAAGAGCA 
  RnorM2 CCATACCTGGTATGGAATCG GGCTGCCAGCATCGCTTTCT GATAACGAACAGTAGAGAAA AA------------TAAGAT GGGAGCCCGATAGAAGAGCA 
  SscrM2 ACATATCTGGTATGGAATCG GGCTGCCAGCATCGCTCTCT GATAACGATCAGTAGAGAAA AA------------TAACAT GGGAGCCCGATAGAAGAGCA 
  OcunM2 CCATACCTGGTATGGAGTCG GGCTGCCTCCATCGATCTCT GATAACGAACAGTAGAGAAA AA------------TAACAT GGGAGCCCAATAGACAAGAA 
  HsapM3 TCATGTCTGGTATGGAATCG GGCTGCCAGCATCGCTCTCT GATTACGAACTCTAGAGAAA CG------------TAACTG GGGAGCCCGATAGACGAGCA 
  MmusM3 CCATACCTGGTATGAAACCG GGCTACCATCATCGTTCTCT GATAACGATCAGTAGAGAAA AG------------TAGTAT GGGAGCCCAATTGACGAGCA 
  PtroM3 TCATGTCTGGTATGGAATCG GGCTGCCAGCATCGCTCTCT GATTACGAACTCTAGAGAAA CG------------TAACTG GGGAGCCCGATAGACGAGCA 
  MmulM3 TCATGTTTGGTATGGAATCG GGCTGCCAGCATCGCTCTCT GATTACGAACTCTAGAGAAA CG------------TAACTG GGGAGCCCGATAGACGAGCA 
  RnorM3 CCATACCTGGTATGGAATCG GGCTGCCAGCATCGCTCTCT GATAACGATCAGTAGAGAAA AG------------TAACAT GGGAGCCCGATTGAAGAGCA 
  BtauM3 TCATGTCTGGTATGGAATCG GGCTGCCAGCATCGATCTCT GATTACGAACTCTAGAGAAA AG------------TAACTG GGGAGCCCGATAGAAAAGCA 
  HsapM4 TCATACCTGGTATGGAATCG GGCTGCCAGCATCGCTCTCT GATAACGATCAGTAGAGAAA AA------------TAACAT GGGAGCCCGATAGAAGAGCA 
  MmusM4 CCATACCTGGTATGGAATCG GGCTGCCAGCATCGCTCTCT GATAACGGTCAGTAGAGAAA AG------------TAACAT GGGAGCCCGATAGACGAGCA 
  MmulM4 TCATACCTGGTATGGAATCG GGCTGCCAGCATCGCTCTCT GATAACGATCAGTAGAGAAA AA------------TAACAT GGGAGCCCGATAGAAGAGCA 
  RnorM4 GCATATCTGGTATGAAGTCG GGCTACCACCATCGCTCTCT GATAACGATCAATAGAGAAA AG------------TAGTAT GGGAGCCCAATTGAAGAGCA 
  BtauM4 GCATACCTGGTATGGAATCG GGCTGCCAGCATCGCTCTCT GATAACGATCAATAGAGAAA AA------------TAACAT GGGAGCCCGATAGAAGAGCA 
  HsapM5 CCATACCTGGTATGGAATCG GGCTGCCAGCATCGTTCTCT GATAACGATCAGTAGTGAAA AA------------TAACCT GGGAGCCCGATAGAAGAGCA 
  MmusM5 TCATGTCTGGTATGGAATCG GGCTGCCAGCATCGATCTCT GATTACGAACAGTAGAGAAA CG------------TAATTG GGGAGCCCGATAGAAGAGCA 
  PtroM5 CCATACCTGGTATGGAATCG GGCTGCCAGCATCGTTCTCT GATAACGATCAGTAGTGAAA AA------------TAACCT GGGAGCCCGATAGAAGAGCA 
  RnorM5 TCATGTCTGGTATGGAATCG GGCTGCCAGCATCGATCTCT GATTACGAACAGTAGAGAAA CA------------TAACTG GGGAGCCCGATAGAAGAGCA 
  CfamM5 AAATGTCTGGTATGGAATCG GGCTGCCAGCATCGATCTCT GATTACGAACTGTAGAGAAG CG------------TAACTG GGGAGCCCGATAGAAAAGCA 
  MmusM6 CCGTACCTGGTATGGAATCG GGCTGGCAGCATCGCTCTCT GATAACGAACGGTAGAGAAA AG------------TAGCAT GGGAGCCCGATAGAAGAGCA 
  RnorM6 CCGTACCTGGTATGGAATCG GGTTGGCAGCATCGCTCTCT GATAACGAACAGTAGAGAAA AG------------TAGCAT GGGAGCCCGATAGAAGAGCA 
  MmusM7 CCATACCTGGTATGGAATCG GGCTGCCAGCATCGCTTTCT GATAACGATCAGTAGAGAAA AG------------TAACAT GGGAGCCCGATAGACAAGCA 
  RnorM7 CCATACCTGGTATGGAATCG GGCTGCCAGCATCGTTCTCT GATAACGATCAGTAGAGAAA AG------------TAACAT GGGAGCCCGATAGAAGAGCA 
  HsapP1 CCTAACGTGTTATTCCGTCG GGCGTGGCGCCTCGATCTCT GCGACAGGCAAGTGAAGAGA GT------------GTACGT ----------------GAAC 
  MmusP1 CCTAACATGTTATTCCGTCG GGCGTGGAGCATCGATCTCT GCGACAGGCAAGTGAAGAGA GT------------GTACAT ----------------GAAC 
  PtroP1 CCCAATTCTATTTCCTCCGC GGCGTGGCGCCTCGATCTCT GCGACAGGCAAGTGAAGAGA GT------------GTACGT ----------------GAAC 
  RnorP1 CCTAACATGTTATTCCGTCG GGCGTGGAGCACCGATCTCT GCGACAGGCAAGTGAAGAGA GT------------GTACAT ----------------GAGT 
  CfamP1 CCTAACATACTATTCCGTCG GGCGTGGAGCATCGATCTCT GCGACAGGCAAGTGAAGAGA GT------------GTACAT ----------------GAAC 
  BtauP1 CCTAACATGTTATTCCGTCA GGCGTGGAGCATCGATCTCT GCGACAGGCAAGTGAAGAGA GT------------GTGCAT ----------------CAAG 
  HsapS1 AATAAACTACTATTAAATAG GGAGGCGAATATCGTAATTT GCTATTGAATCATAGAGACA AG------------ATGACA GCGA---------------- 
  MmusS1 AATAAACTCTTATTAAATAG GGAGGCGAATATCGTAATTT GCTATTGAATAATAGAGACA AG------------ATGACA GCGA---------------- 
  PtroS1 AATAAACTACTATTAAATAG GGAGGCGAATATCGTAATTT GCTATTGAATCATAGAGACA AG------------ATGACA GCGA---------------- 
  MmulS1 AATAAACTACTATTAAATAG GGAGGCGAATATCGTAATTT GCTATTGAATCATAGAGACA AG------------ATGACA GCGA---------------- 
  EcabS1 AATAAACTACTATTAAATAG GGAGGCGAATATCGTAATTT GCTATTGAATAATAGAGACA CG------------ATGACA GCGA---------------- 
  CfamS1 AATAAACTATTATTAAATAG GGAGGCGAATATCGTAATTT GCTATTGAATAATAGAGACA AG------------ATGACA ACGA---------------- 
  RnorS1 AATAAACTCTTATTAAATAG GGAGGCGAATATCGTAATTT GCTATTGAATAATAGAGACA AG------------ATGACA GCGA---------------- 
  HsapT1 GGCTGACTTACTGACTCTTC CACCTGCGGCGTTAATTTGC AAAAAAGAATCCTTGACTCG AT------------GTGACT ATAA------------GGCA 
  MmusT1 GTCTGACTTACTGACTCTTC CACCCGCGGCATTAATTTGC AAAAAAAAATCCTTCAATCA AC------------GTGACT CGAA------------GGGA 
  PtroT1 GGCTGACTTACTGACTCTTC CACCTGCGGCGTTAATTTGC AAAAAAGAATCCTTGACTCG AT------------GTGACT ATAA------------GGCA 
  MmulT1 GGCTGACTTACTGACTCTTC CACCTGCGGCGTTAATTTGC AAAAAAGGATCCTTGACTCG AT------------GTGACT ATAA------------GGCA 
  RnorT1 GTCTGACTTACTGACTCTTC CACCTGCGGCATTAATTTGC AAAAAAAAATCCTTCAATCA AC------------GTGACT CGAA------------GGGA 
  CfamT1 GGCTGACTTACTGACTCTTC CACCTGCGGCGTTAATTTGC AAAGAAGGATCCTTGACTCG CC------------GTGACT CGAA------------GGCA 
  BtauT1 GGCTGACTTACTGACTCTTC CACCTGCGGCATTAATTTGC AAAAAACGATCCTTGACTCG AC------------GTGACT CGAA------------GGCA 
  HsapT2 GGCTGACTTTCTGACTGTTC CACCAGCGGCGTTAATTTGC AAAAAAGGATCCTTGACTCG AC------------GTGATT GTAA------------GGCA 
  MmusT2 GGTTGACTTACTGACTCTTC CACCAGCGGCGTTAATTTGC AAAAAAGGATCCTTCAACCG AC------------GTGAAT CTAA--------------CA 
  PtroT2 GGCTGACTTTCTGACTGTTC CACCAGCGGCGTTAATTTGC AAAAAAGGATCCTTGACTCG AC------------GTGACT ATAA------------GGCA 
  MmulT2 GGCTGACTTACTAACTTTTC CACCAGCGGCGTTAATTTGC AAAAAAGGATCCTTGACTCG AC------------GTGAAT ATAA------------GGCA 
  RnorT2 GGTTGACTTACTGACTCTTC CACCAGCGGCGTTAATTTGC AAAAAAGGATCCTTCATTCG AC------------GTGATT CTAA------------GGCA 
  CfamT2 GGCTGACTTACTGACTGTTC CAACTGCGGCGTTAATTTGC AAAAAAGGATCCTTGACTCG CC------------GTGAAT TTAG------------GGGA 
  MmusT3 GGCTGACTTACTGACTATTC CACCTGCGGCGTTAATTTGC AAAAAAGGATCCTTCACTCG AC------------ATGACT CTAA------------GGCA 
  BtauT3 GGCTGACTTACTGACTCTTC CACCTGCGGCGTTAATTTGC AAAAAAAGATCCTTGACTCG AC------------GTGACT CTAA------------GGCA 
  MmusT4 GGCTGACTTAATGACTCTTC GCCCTGCGGCGTTAATTTGC AGAAAAGGATCCTTGATTCA TT------------GTGACT TTAA------------GGCA 
   BtauT GGCTGACTTACTGACTCTTC CCTCTGCGGCGTTAATTTGC AGAAAAAGATCCTTGATTCA TT------------GTGACT CTAA------------GGCA 
  SscroT GGCTGACTTACTGACTCTTC CACCTGCGGCATTAATTTGC AAAAAAGGATCCTTGACTCG AC------------GTGACT CGAA------------GGCA 
  HsapZ1 AACCATCTTATCTATTCGAG TCTGTCTGAGGTCGATGCCT GCTTAAGGATGATAGAACGT CC------------ATAACT ATAA--------GAGGGGCA 
  MmusZ1 AACCATCTTATCTATTCGAG TCTGTCTGAGGTCGATGCCT GCTTAAGGATGATAGAATGT CC------------ATAACT ATAA--------GAGGGGCA 
  PtroZ1 AACCATCTTATCTATTCGAG TCTGTCTGAGGTCGATGCCT GCTTAAGGATGATAGAACGT CC------------ATAACT ATAA--------GAGGGGCA 
  RnorZ1 AACCGTCTTATCTATTCGAG TCTGTCTGAGGTCGATGCCT GCTTAAGGATGATAGAATGT CC------------ATAACT ATAA--------GAGGGGCA 
  BtauZ1 AACCATCTTATCTATTCGAG TCTGTCTGAGGTCGATGCCT GCTTAAAAATGATAGAACGT GC------------ATAACT ACAA--------GAGGGGCA 
  EcabZ1 AACCATCTTATCTATTCGAG TCTGTCTGAGGTCGATGCCT GCTTAAAGATGATAGAACAT CC------------ATAACT ATAA--------GAGGGGCA 
  MmulZ1 AACCATCTTATCTATTCGAG TCTGTCTGAGGTCGATGCCT GCTTAAGGATGATAGAACGT CC------------ATAACT ATAA--------GAGGGGCA 
  HsapO1 TCATCGATTAAGATAGTTTG CCTTGCGAAGACCGCTGTCT AAGCAAGGATAGCAGAGTAT AA------------ATAACT AAAA---------------- 
  MmusO1 CAATCGGTTAAGATAGTTTG CCTTGCCAAGACCTATGTCT AAGCAAGGATCGCAGAGTAT AA------------ATAACT AAAA---------------- 
  PtroO1 TCATCGGTTAAGATAGTTTG CCTTGCGAAGACCGCTGTCT AAGCAAGGATAGCAGAGTAT AA------------ATAACT AAAA---------------- 
  MmulO1 TCATCGGTTAAGATAGTTTG CTTTGCGAAGACCGCTGTCT AAGCAAGGATAGCAGACTAT AG------------ATAACT AAAA---------------- 
  RnorO1 CAATCGGTTAAGATAGTTTG CCTTGCCAAGACCTATGTCT AAGCAAGGATCGCAGAATAT AA------------ATAACT AAAA---------------- 
  CfamO1 CTATCGGTTAAGATAGTTTG CCTTGCCAAGACCTTTGTCT AAGCAAGGATAGCAGAATAT AA------------ATAACT AAAA---------------- 
  BtauO1 CTATCGGTTAAGATAGTTTG CCTAGCCAAGACCGCTGTCT ACGCAAGGATCGCAGAGTAT AA------------ATAACT AAAA---------------- 
  SscrO1 CTATCGGTTAAGATAGTTTG CCTTGCCAAGACCTCTGTCT AAGCAAGGATCGCACAGTAT AA------------ATAACT AAAA---------------- 
  HsapO2 CTATCGATTAAGATAGTTTG CCTATCCAAGACCGCTGTCT AAGCAAGAATAGCAGAGTGT AA------------ATAACT AGAA---------------- 
  MmusO2 GTATCGATTAAGATAGTTTG CCTATCCAAGGCCGCTGTCT AAGCAAGGATAGCAGAGTAT AA------------ATAACT AAAG---------------- 
  PtroO2 CTATCGATTAAGATAGTTTG CCTTTCCAAGACCGCTGTCT AAGCAAAAATAGCAGAGTGT AA------------ATAACT AGAA---------------- 
  MmulO2 CTATCGATTAAGATAGTTTG CCTATCCAAGACCGCTGTCT AAGCAAGAATAGCAGAGTGT AA------------ATAACT AGAA---------------- 
  RnorO2 GTATCGATTAAGATAGTTTG CCTATCCAAGACCGCTGTCT AAGCAAAGATAGCAGAATAT AA------------ATAACT AAAA---------------- 
  CfamO2 -------------------- -------------------- ------------CAGAGTAT AA------------ATAACT AGAA---------------- 
  BtauO2 GTATCGCTTAAGATAGTTTG CCTAGCCAAGACCGCTGTCT CGGCAAGGATAGCAGAGTAT AA------------ATAACT AGAA---------------- 
   SscrO CTATCGATTAAGATAGTTTG CCTAGCCAAGACCGCTGTCT AGGCAAGGATAGCAGAGTGT AA------------ATAACT AGAA---------------- 

  HsapA1 TTGAAATTAGAAGAGGTATT ATTTCACAGTCCATGTGAAT GAGG--ATAACTGTCAACAG GCATCTAATAATGCAGGAAT TAATGAGGATGCGA--TTGG 
  MmusA1 TTGAAACTAAAAGAGGAATT ATTTGACAGTCCATGTGAAT GAGG--ATAACTGCCAACAG GCATCTAATAATGCACGAAT TATCGAGGATTTGA--CTAC 
  PtroA1 TTGAAATTAGAAGAGGTATT ATTTCACAGTCCATGTGAAT GAGG--ATAACTGTCAACAG GCATCTAATAATGCAGGAAT TAATGAGTATGCCA--TTAA 
PtroA1t6 TTGAAATTAGAAGAGGAGTT CTTTCACAGTCCATGTGAAT GAGG--ATAACTGTCAACAG GCATCTAATAATGCAGGAAT TAACGAGGATGTGA--TTAC 
  MmulA1 TTGAAATTAGAAGAGGTATT ATTTCACAGTCCATGTGAAT GAGG--ATAACTGTCAACAG GCATCTAATAATGCAGGAAT TAACGAGGATGCGA--TTGG 
  RnorA1 TTGAAATTAGAGGAGGGTCT ATTTCACAGTCCATGTGAGT GAGG--ATAACTGTCAACAG GCATATAATATTTCAGGAAT TATCGAGGTTGCGA--TTAA 
  BtauA1 TTGAAATTAAAAGAGGAGTT ATTTCACAGTCCATGTGAAT GAGG--ATAACTGTCAACAG GCATCTAATAATGCACGAAT TATCGAGGGTGCGA--TTGG 
  HsapA2 TTGAAATTAGAAGAGGTATT ATTTCACAGTCCATGTGAAT GAGG--ATAACTGTCAACAG GCATCTAATAATGCAGGAAT TAATGAGGATGCGA--TTGG 
  MmusA2 TTGAAACTAAAAGAGGAATT ATTTGACAGTCCATGTGAAT GAGG--ATAACTGTCAACAG GCATCTAATAATGCACGAAT TAACGAGGATTTGA--CTAC 
  RnorA2 TTGAAACTAAAAGAGGAATT ATTTGACAGTCCATGTGAAT GAGG--ATAACTGCCAACAG GCATCTAATAATGCACGAAT TAACGAGGATTTGA--CTAC 
  BtauA2 CTGAAACTAGAAGAGGAGTT ATTTCACAGTCCATGTGAAT GAGG--ATAACTGTCAACAG GCATCTAATAATGCACGAAT TATCGAGGGTGAGATTGGGA 
  SscrA2 CTGAAATTACAAGAGGAGTT CTTTCACAGTCCATGTGAAT GAGG--ATAACTGTCAACAG GCATCTAATAATGCACGAAT TAACGAGGGTGCGATTGGGA 
  PtroA3 TTGAAATTAGAAGAGGAGTT ATTTCACAGTCCATGTGAAT GAGG--ATAATTGTCAACAG GCATCTAATAATGCAGGAAT TAACGAGGATGCGA--TTAA 
  HsapA3 TTGGAATTAGAAGAGGAGTT ATTTCACAGTCCATGTGAAT GAGG--ATAATTGTCAACAG GCATCTAATAATGCAGGAAT TAACGAGGATGCGA--TTAA 
  MmusA3 CTGCAGTTCGAGGAGGAGCT ATTTCACAGTCCATGTGAAT GAGG--ATAACTGTCAACAA GCATCTAATAATGCTCGAAT TAACGAGGGTGCGA--CTGA 
  MmulA3 TTGAAATTAGAAGAGGAGTT ATTTCACAGTCCATGTGAAT GAGG--ATAACTGTCAACAG GCATCTAATAATGCAGGAAT TAACGAGGATGCGA--TTAA 
  RnorA3 CTGCAGCTAGAAGAGGAGTT ATTTCACAGTCCATGTGAAT GAGG--ATAACTGTCAACAG GCATCTAATAATGCACGAAT TAGCGAGGGTGCGACTGAGA 
  CfamA3 TTGAAATTAAAAGAGGAGCT ATTTCACAGTCCATGTGAAT GAGG--ATAACTGTCAACAG GCATCTAATAATGCACGAAT TAACGAGGATGTGATTAAGA 
  HsapA4 TTTAAATTCAGAGGAACACT CTTTCACAGTCCATGTGAAT GAGG--ATAATTGTCAACCG AGATCTCATAATGCGAGAAT TAGTGAGGACCTGA--CTCT 
  MmusA4 TAGAAAATCAAAGAGGCACT CTTTGGCAGTCCTTGTGAAT GAGG--ATATCTACCAACAG GCATCTAGTACTGCGCGAAT TAGCGAGGACCAGA--CTAT 
  PtroA4 TTTAAATTCAGAGGAACACT CTTTCACAGTCCATGTGAAT GAGG--ATAATTGTCAACCG AGATCTCATAATGCGAGAAT TAGTGAGGACCTGA--CTCT 
  MmulA4 TAGA--------AAGGCGTT CTTTGGCAGTCCTTGTGAAT GAGG--ATGTCTACCAACAG GCATCTAGTACTGCGCAAAT TAATGAGGACCAGTCTATAT 
  CfamA4 TTCAAATTCAGAGGAACACT CTTTCACAGTCCATGTGAAC GAGG--ATAATTGTCAACCG AGATCTCATAATGCGAGAAT TAGTGAGGATCTGA--CTCT 
   CfamA TAGAAATTCAAAGAGGCGCT CTTTGGCAGTCCATATGAAT GAGG--ATGTCTACCAACAG GCATCTAGTACTGCGCAAAT TAGCGAGGACCTGACTATCT 
  BtauA4 TTCAAATTCAGAGGAACACT CTTTCACAGTCCATGTGAAT GAGG--ATAACTGTCAACCG AGATCTCATAATGCGAGAAT TAGTGAGGACCTGA--CTCT 
  HsapA5 TTGAAATTAGAAGAGGAGTT CTTTCACAGTCCATGTGAAT GAGG--ATAACTGTCAACAG GCATCTAATAATGCAGGAAT TAACGAGGATGTGA--TTAC 
   MmusA TTGAAACTAAAAGAGGAATT ATTTGACAGTCCATGTGAAT GAGG--ATAACTGTCAACAG GCATCTAATAATGCACGAAT TATCGAGGATTTGA--CTAC 
  MmulA5 TTGAAATTAGAAGAGGAGTT CTTTCACAGTCCATGTGAAT GAGG--ATAACTGTCAACAG GCATCTAATAATGCAGGAAT TAACGAGGATGTGATTACGA 
   RnorA CTGCAGTTAGAGGAGGAGTT ATTTGACAGTCCATGTGAAT GAGG--ATAACTGTCAACAA GCATCTAATAATGCACGAAT TAGCGAGGGTGCGACTGATT 
   SscrA TTAAAATTACAAGAGGAGTT CTTTCACAGTCCATGTGAAT GAGG--ATAACTGTCAACAG GCATCTAATAATGCACGAAT TAACGAGGGTGCGATTGGGA 
   OcunA TTGAAATTAGAAGAGGAGTT ATTACACAGTCCATGTGAAT GAGG--ATAACTGTCAACAG GCATCTAATAGTGCAAGAAT TAACGAGGGTGCGATTTAGA 
  HsapM1 TGCTAAGAAATTAACTGGCT GATTCCAACTCCTATTATGA GGGC--CAAAATACCAAGAA GCATTTTGTAATGCCGGAAT TTGAAACAACATGA--AACA 
  MmusM1 TGCTAAGAAATTAACTGGCT GATTCCAACTCCTATTATGA GGTC--CAAAATACCAAGAA GCATCTCGTACTGCCGGAAT GTGAAACAGTATGA--ACCG 
  PtroM1 TGCTAAGAAATTAACTGGCT GATTCCAACTCCTATTATGA GGGC--CAAAATACCAAGAA GCATCTCGTAATGCCGGAAT TTGAAACAGCATGA--GTTC 
  MmulM1 TGCTAAGAAATTAACTGGCT GATTCCAACTCCTATTATGA GGAC--CAAAATACCAAGAA GCATCTCGTAATGCCGCAAT ATAAAACAACATGA--AACA 
  RnorM1 TGCTAAGAAATTAACTGGCT GATTCCAACTCCTATTATGA GGTC--CGAAATACCAAGAA GCATATCGTACTGCCGGAAT GTGAAACAGTATGA--AACG 
  CfamM1 TGCTAAGAAATTAACTGGCT GATTCCAACTCCTATTATGA GGGC--CAAAATACCAAGAA GCATCTCGTAATGCCGGAAT TTGAAAGAGTATGA--ACCG 
  BtauM1 TGCTAAGAAATTAACTGGCT GATTCCAACTCCTATTATGA GGAC--CAAACTACCAAGAA GCATCTCGTAATGCCGGAAT TTGAAACAGTATGA--GTCG 
  HsapM2 TGCTAAGAAATTAACTGGCT GATTCCAACTCCTATTATGA GGAC--CAAAATACCAAGAA GCATCTCGTAATGCCGGAAT TTGAAACATTATGA--AGCG 
  MmusM2 TGCTAGGAAATTAACTGGCT GATTCCAACTCCTATTATGA GGTC--CAAAATACCAAGAA GCATCTCGTACTGCCGGAAT TTGAAACAGCATGA--ACCG 
  MmulM2 TGCTAAGAAATTAACTGGCT GATTCCAACTCCTATTATGA GGAC--CAAAATACCAAGAA GCATCTCGTAATGCCGGAAT TTGAAACACTATGA--AACG 
  RnorM2 TGCTAGGAAATTAACTGGCT GATTCCAACTCCTATTATGA GGTC--CAAAATACCAAGAA GCATCTCGTACTGGCGGAGT TTGAAACAGCATGA--ACCG 
  SscrM2 TGCTAGGAAATTAACTGGCT GATTCCAACTCCTATTATGA GGGC--CAAACTACCAAGAA GCATCTCGTAATGCCGGAAT TTGAAACAGCATGA--GTCG 
  OcunM2 TGCTAGGAAATTACCTGGCT GATTCCAACTCCTACTATGA GGAC--CAAACTACCAAGAA GCATCTCGTACTGCCGGAAT CTGAAACACTATGA--AACG 
  HsapM3 TGCTGAGTAATTAACTGACT GATTCCAACTCCTACTCTGA GGAA--AAAAATACCAAGAA GCATTTCGTAATGCCGGAAT ATGAAACAGTATGA--TTCG 
  MmusM3 TGCTAGGAAATTAACTGGCT GATTCCAACTCCTATTATGA GGTC--CAAAGTACCAAGAA GCATCTCGTACTGGCGGAAC TTGAAACAGTATGA--ACCG 
  PtroM3 TGCTGAGTAATTAACTGACT GATTCCAACTCCTACTCTGA GGAA--AAAAATACCAAGAA GCATTTCGTAATGCCGGAAT ATGAAACAGTATGA--TTCG 
  MmulM3 TGCTGAGTAATTAACTGACT GATTCCAACTCCTACTATGA GGAA--AAAAATACCAAGAA GCATTTCGTAATGCCGGAAT ATGAAACAGTATGA--TTCG 
  RnorM3 TGCTAAGAAATTAACTGGCT GATTCCAACTCCTATTATGA GGTC--CAAAATACCAAGAA GCATCTCGTACTGGCGGAAT CTGAAACACTATGA--AACG 
  BtauM3 TGCTGAGTAATTAACTGACT GATTCCAACTCCTACTATGA GGAA--AAAGCTACCAAGAA GCATTTCGTAATGCCGGAAT ATGAAACAATATGA--TTCG 
  HsapM4 TGCTAAGAAATTAACTGGCT GATTCCAACTCCTATTATGA GGGC--CAAAATACCAAGAA GCATCTTGTAATGCCGGAAT TTGAAACAGCATGA--GTTC 
  MmusM4 TGCTAGGAAATTAATTGGCT GATTCCAATTCCTATTATGA GGTC--CAAAATACCAAGAA GCATCTCGTAATGCCGGAAT TTGAAACAGCATGA--GTTC 
  MmulM4 TGCTAAGAAATTAACTGGCT GATTCCAACTCCTATTATGA GGAC--CAAAATACCAAGAA GCATCTCGTAATGCCGGAAT TTGAAACACTATGA--AGCG 
  RnorM4 TGCTAGGAAATTAACTGGCT GAATCCAATTCCTATTATGA GGTC--CAAAGTACCAAGAA GCATCTCGTACTGGCGGAAC TTGAAACAGTATGA--ACCG 
  BtauM4 TGCTAAGAAATTAACTGGCT GATTCCAATTCCTATTATGA GGGC--CAAGCTACCAAGAA GCATCTCGTAATGCCGGAGT TTGAAACAACATGA--ACGC 
  HsapM5 TGCTAAGAAATTAACTGGCT GATTCCAACTCCTATTATGA GGGC--CAAAATACCAAGAA GCATCTCGTAATGCCGGAAT TTGAAACAGTATGA--AACA 
  MmusM5 TGCTGAGTAATTAACTGACT GATTCCAACTCCTACTATGA GGAA--AAAAATACCAAGAA GCATCTAGTAATGCCGGAAT ATGAAACAATATGA--TTCG 
  PtroM5 TGCTAAGAAATTAACTGGCT GATTCCAACTCCTATTATGA GGGC--CAAAATACCAAGAA GCATCTCGTAATGCCGGAAT TTGAAACAGTATGA--AACA 
  RnorM5 TGCTGAGTAATTAACTGACT GATTCCAACTCCTACTATGA GGAA--AAAAATACCAAGAA GCATTTCGTAATGCCGGAAT ATGAAACAATATGA--TTCG 
  CfamM5 TGCTGAGTAATTAACTGACT GATTCCAACTCCTACTATGA GGAA--AAAAATACCAAGAA GCATCTCGTAATGCCGGAAT ATGAAACAATATGA--TTCG 
  MmusM6 TGCTAAGAAATTAACTGACT GATTCCAACTCCTATTATGA GGTC--CAAAGTACCAAGAA GCATCTCGTACTGGCGGAAT TTGAAACAGTATGA--ACCG 
  RnorM6 TGCTGAGAAATTAACTGACT GATTCCAACTCCTATTATGA GGTC--CAAAGTACCAAGAA GCATCTCGTACTGGCGGAAT TTGAAACAGTATGA--ACCG 
  MmusM7 TGCTAAGAAATTAACTGGCT GATTCCAACTCCTATTATGA GGTC--CAAAATACCAAGAA GCATCTCGTACTGGCGGAAT CTGAAACACTATGA--AACG 
  RnorM7 TGCTAGGAAATTAACTGGCT GATTCCAACTCCTATTATGA GGTC--CAAAATACCAAGAA GCATCTCGTAATGCCGGAAT TTGAAACAGCATGA--GTTC 
  HsapP1 TGCAGAGGTCCTAAGCTCTG CTTAGGCACTCCAATTCAGA GGGA--CTACCTTACATCAA ACATCTCGCACTGGCGGAAT GTAAGAGGGTGAGA--CTCG 
  MmusP1 TGATCAGGTTCTAACCACTG CTTAGGCACTCCAATTGAGA GGGA--CTACCTTACATCAA GCATTTAGCACTGGCGGAAT GTAAGAGGGTGAGA--CTCG 
  PtroP1 TGCAGAGGTCCTAAGCTCTG CTTAGGCACTCCAATTCAGA GGGA--CTACCTTACATCAA ACATCTCGCACTGGCGGAAT GTAAGAGGGTGAGA--CTCG 
  RnorP1 TGCTCAGGTCCTAATCACTG CTTAGGCACTCCAATTGAGA GGGA--CTACCTTACATCAA GCATTTAGCACTGGCGGAAT GTAAGAGGGTGAGA--CTCG 
  CfamP1 TGATAAGGTCCTAAGCTCTG CTTAGGCACTCCAATTCAGA GGGA--CTACCTTACATCAA GCATCTCGCACTGGCGGAGT GTAAGAGGGTGAGA--CTCG 
  BtauP1 TGCTCAGGCCCTAAGCTCTG CTTAGGCACTCCAATTCAGA GGGA--CTACCTTACATCAA GCATCTCGCACTGGCGGAAT GTAAGAGGGTGAGA--CTCG 
  HsapS1 ----TGCCGAATAATCACCT CCTTGGAAATCCATTTGAGT GAGG--CTACCTCACAAGCT GCATGCAGTATTACAAGAGC ATGTGAACCTGAGA--TTAT 
  MmusS1 ----TGCCAAATAACCACCT CCTTGGAAATCCGTTTGAGT GAGG--CTACATCACAAGCT GCATGCAGTATTACAAGAGC GTGTGAACCTGAGA--TTAT 
  PtroS1 ----TGCCGAATAATCACCT CCTTGGAAATCCATTTGAGT GAGG--CTACCTCACAAGCT GCATGCAGTATTACAAGAGC ATGTGAACCTGAGA--TTAT 
  MmulS1 ----TGCCGAATAATCACCT CCTTGGAAATCCATTTGAGT GAGG--CTACCTCACAAGCT GCATGCAGTATTACAAGAGC ATGTGAACCTGAGA--TTAT 
  EcabS1 ----TGCCGAATAATCGCCT CCTTGGAAATCCATTTGAGT GAGG--CTAACTCACAAGCT GCATGCAGTATTACAGGAGC ATGTGAACTTGAGA--TTAT 
  CfamS1 ----TGCCGAGTAATCACCT CCTTGGAAATCCATTTGAGT GAGG--CTAACTCACAAGCT GCATGCAGTAATACAAGAGC ATGTGAACTTGAGA--TTAT 
  RnorS1 ----TGCCAAATAACCACCT CCTTGGAAATCCGTTTGAGT GAGG--CTACCTCACAAGCT GCATGCAGTATTACAAGAGC GTGTGAACCTGAGA--TTAT 
  HsapT1 CATTAGGAGCTTGCCAGTAA CCCTAAAAGTCCGCTTAAGA GGGA--TTACTTACGAAGGT GCATCTCTTACTACCGGAGA TACTGCTGCACAACACCTCG 
  MmusT1 CACTAGGAGCTTGCCGGTAA CCATAAAGGTCCGCATATGA GGGG--TTACCTTGGAAGGT GCATTTCTTACTGCCAGAGA TACTGCTGCACAACGGCTCG 
  PtroT1 CATTAGGAGCTTGCCAGTAA CCCTAAAAGTCCGCTTAAGA GGGA--TTACTTACGAAGGT GCATCTCTTACTACCGGAGA TACTGCTGCACAACACCTCG 
  MmulT1 CATTAGGAGCTTGCCAGTAA CCCTAAAAGTCCGCTTAAGA GGGA--TTACTTACGAAGGT GCATCTCTTACTACCGGAGA TACTGCTGCACAATACATCG 
  RnorT1 CACTAGGAGCTTGCCAGTAA CCATAAAAGTCCGCATAAGA GGGG--TTACTTTGGAAGGT GCATCTCTTACTGCCAGAGA TACTGCTGCACAACACCTCG 
  CfamT1 CACTAGGAGCTTGCCAGTAA CCCTAAAAGTCCGCTTAGGA GGGA--TTACTTACGAAGGT GCATCTCTTACTAACGGAGA TACTGCTGCACAACACCTCG 
  BtauT1 CACTAGGAGCTTGCCAGTAA CCCTCAAAGTCCATTTAAGA GGGA--TTATTTACGAAGGT GCATCTCTTACTGCCGGAGA TACTGCTGCACAACGCCTCG 
  HsapT2 CAAAAGAAGATTTTCAATAA AGCTGGAACTCCACCTAAGA GGGA--TTATTTACGAAGTC GCATCTATTACTAGTGCAGA TACTGGTGCAGCGATGATCG 
  MmusT2 CAATAGGACATTTCCAGTAA TGTTAAAAGTCCGTCTAAGA GGAG--TTGTTTACGAAGAC GCATTTATTACTAGTCCAGA TACTGGTGCAGCGAAAATCG 
  PtroT2 CAAAAGAAGATTTTCAATAA AGCTGGAACTCCACCTAAGA GGGA--TTATTTACGAAGTC GCATCTATTACTAGTGCAGA TACTGGTGCAGCGATGATCG 
  MmulT2 CAAGAGAAGATTTTCAATAA AGCTCAAAGTCCGTCTAAGA GGGA--TTATTTACGAAGTC GCATCTATTACTAGTGCAGA TACTGGTGCAGCGATGATCG 
  RnorT2 CATTAGGACATTTCCAGTAA TGTTAAAAGTCCGTCTAAGA GGAG--TTGTTTACGAAGAC GCATTTATTACTAGTCCAGA TACTGGTGCAGCGAAAATCG 
  CfamT2 CACTAACCGATTCTAAGTAA CCCTGGAAGTCCGCCTAGGA GGGA--TTCTCTGCGAAGGT GCATTTCTTATTAGCGGAGA TACTGCTGCACAACGCGTCA 
  MmusT3 CATAACGATCTTGCCAGTAA CCTTAGAAGTCCGCTTAAGA GGGA--TTGTTTGCGAAGGT GCATTTTTTACTAGAGGAGA TACTGCTGCACAACGCCTCG 
  BtauT3 AACAAGGAGATTGTCAGTAA CCCTAGAAGTCCGCCTAAGA GGGA--TTACTTGCGAAGGT GCATCTCTTACTGCCGGAGA TACTTCTGCACAACGCCTCG 
  MmusT4 CACAAGAAGATAATGAATAA CCCTAGAACTCCAGCTAAGA GGAA--TTATTTTCGAAGGT GCATCTTTTACTTGCGGAGA TTATGCTGCACAACGCATCA 
   BtauT CACAAGAGGATAATGAATAA CCCTAGAACTCCAGCTAGGA GGAA--TTATTTTCGAAGGT GCATCTTTTACTTGCGGAGA TTATGCTGCACAACGCATCA 
  SscroT CACTAGGGGCTTGCCAGTAA CCCTCAAAGTCCGTTTAAGA GGGA--TTATTTACGAAGGT GCATCTCTTACTACCGGAGA TACTGCTGCACAACACCTCG 
  HsapZ1 CATTTCAAGATTCAGCCTAA CCATAACAGTCCACCTAAAT GAGG--ATACATCACATCCT GCATATGATACTGAGACGAT ATTCGACTATGCGGGGATCA 
  MmusZ1 CATTACGAGATTCAACCTAA CCATAACAGTCCGCCTAAAT GAGG--ATACATGTCATCCT GCATATGATACTGAGACGAT ATTCGACTATGCAGGGATCA 
  PtroZ1 CATTTCAAGATTCAGCCTAA CCATAACAGTCCGCCTAAAT GAGG--ATACATCACATCCT GCATATGATACTGAGACGAT ATTCGACTATGCGGGGATCA 
  RnorZ1 CATTTCGAGATTCAACCTAA CCATAACAGTCCGCCTAAAT GAGG--ATACATGGCATCCT GCATCTGATACTGAGACGAT ATTCGACTATGCAGGGATCA 
  BtauZ1 CATTTCGGGATTCAGCCTAA CCATAACAGTCCGCCTAAAT GAGG--ATACATGGCATCCT GCATATGATACTGAGACGAT GTTCGACTATGCAGGGATCA 
  EcabZ1 CATTTCGAGATTCAAACTAA CCATAACAGTCCGCCTAAAT GAGG--ACACATGGCATCCT GCATATGATACTGAGACGAT ATTCGACTATGCAGGGATCA 
  MmulZ1 CATTTCAAGATTCAGCCTAA CCATAACAGTCCGCCTAAAT GAGG--ATACATCACATCCT GCATATGATACTGAGACGAT ATTCGACTATGCGGGGATCA 
  HsapO1 --AACCGATGTTTTAAAAAA CCTTGGCTGTCCGTCTGAAA AGCAGGCACTATTAGATCGC ATACTGGATACTGAGAAAAT ATTTGATTTTTCAA--GTCC 
  MmusO1 --AACCGATGTTTTGAAAAA CCCTGGCTGTCCGTCTGAAA AGCAGGCATTGTACGATCGT ATACTGGATACTGAGAAAAT ACCTGATCTTTCAA--GTCC 
  PtroO1 --AACCGATGTTTTAAAAAA CCTTGGCTGTCCGTCTGAAA AGCAGGCACTATTAGATCGC ATACTGGATACTGAGAAAAT ATTTGATTTTTCAA--GTCC 
  MmulO1 --AACCGATGTTTTAAAAAA CCTTGGCTGTCCGTCTGAAA AGCAGACACTATTGGATCCC ATACTGGATACTGAGAAAAT ATTTGACTTTTCAA--TTTC 
  RnorO1 --AACCGATGTTTTGAAAAA CCTTGGCTGTCCGTCTGAAA ACCAGGCATTATACGATCGT ATACTGGATACTGAGAAAAT ACTTGATTTTTCAA--GTCC 
  CfamO1 --AACCGATGTTTTAAAAAA CCTTGGCTGTCCGTCTGAAA AGCAGGCATTATTAGATCCC ATACTGGATACTGAGAAAAT GTTTGATTTTTCAA--GTCC 
  BtauO1 --AACCGATGTTTTAAAAAA CCTCGGCTGTCCGTCTGAAC AGCAGGCATTATTGGATCGC ATACTGGATACTGAGAAAAT GTTTGATCTTTCAA--GTCC 
  SscrO1 --AACCGATGTTTTCAAAAA CCTCGGCTGTCCGTCTGAAA AGCAGGCACTATTAGATCGC ATACTGGATACTGAGAAAAT GTTTGATTTCTCAA--GTCC 
  HsapO2 --AACCGATGTATAACAACA CCTTGGCAATCCGTCTGAAC AGCATGCACTATTAGATCGT ATGCTGGATACTGAGAAAAT TTTTGACTTTTGAA--GTCC 
  MmusO2 --AACCGATGTATAACAACA CCTTGGCAATACGTTTGAAA AGCATGCACTGTTAGATCGT ATGCTGGATACTGAGAAAAT TTTTGACTTTTGAA--GTCC 
  PtroO2 --AACCGATGTATAACAACA CCTTGGCAATCCGTCTGAAC AGCATGCACTATTAGATCGT ATGCTGGATACTGAGAAAAT TTTTGACTTTTGAA--GTCC 
  MmulO2 --AACCGATGTATAACAACA CCTTGGCAATCCGTCTGAAC AGCATGCACTATTAGATCGT ATGCTGGATACTGAGAAAAT TTTTGACTTTTGAA--GTCC 
  RnorO2 --AACCGATGTATAACAACA CCTTGGCAGTCCGTCTGAAA AGCATGCACTATTAGATCGT ATGCTGGATACTGAGAAAAT TTTTGACTTTTGAA--GTCC 
  CfamO2 --AACCGATGTATAACAACA CCTTGGCAATCCGTCTGAAA AGAATGCATTATTAGATCGT ATGCTGGATACTGAGAAAAT TTTTGATTTTTAAA--GTCC 
  BtauO2 --AACCGATGTATTACAACA CCTTGGCAATCCGTCTGAAA AGAATGCACTATTAGATCGT ATGCTGGATACTGAGAAAAT TTTTGACTTTTAAA--GTCC 
   SscrO --AACCGATGTATTACAACA CCTTGGCAATCCGTCTGAAA AGAATGCACTATTAGATCGT ATGCTGGATACTGAGAAAAT CTTTGACTTTTAAA--GTCC 

  HsapA1 GAATATCTCT---------- --CTCCGTTG---------- ------CCCCGAGAAAGAGC AA--CTGCTTATAAGAAAAT AAAACGTATTCCGCTTGAAA 
  MmusA1 GAATATGGCA---------- --TTGTTTTG---------- ------CCCCGACAAGGAGC AA--ACGCTTGCAAGAAGAC AAAACGTATTCCGCTTGAAA 
  PtroA1 GAATATCTCT---------- --CCCCATTG---------- ------CACCGAGAAAGAGT AA--CTGCTTATAAGAAGAT AAAATGTATTCCACTTGAAA 
PtroA1t6 GAATATGTCT---------- --CTCTGTTG---------- ------CACCGAGAAGGAGC AA--ACGCTTGTAAGAAAAT AAAACGTATTCCGCTTGAAA 
  MmulA1 GAATATCTCT---------- --CTCCTTTG---------- ------CACCGAGAAAGAGC AA--ACGCTTATAAGAAAAC AAAACGTATTCCGCTTGAAA 
  RnorA1 GAATTTATCT---------- --TACCTTGA---------- ------CCCCGGGTAAGAGC AA--ATGCCTATAAGAAAGC ACAACGTATTCCGCTTGAAA 
  BtauA1 GAATATATCA---------- --TTCCCTTG---------- ------CCCCGCGAAAGAGC AA--CTACCTATCGGAAAAC ACAACGTACTCCGCTTGAAA 
  HsapA2 GAATATCTCT---------- --CTCCTTAC---------- ------CACCGAGACAGAGC AA--CTGCTTATCAGAAAAC AAAACGTATTCCGCTTGAAA 
  MmusA2 GAATATGGCA---------- --TTGTTTTG---------- ------CCCCGACAAGGAGC AA--ACGCTTGCAAGAAGAC AAAACGTATTCCGCTTGAAA 
  RnorA2 GAATATATCA---------- --TTGTATTG---------- ------CCCCGACAAAGAGC AA--ACGCTTGCAAGAAGAC AAAACGTATTCCGCTTGAAA 
  BtauA2 ATATATCATT---------- ----CCCTTG---------- ------CCCCGACAAAGAGC AA--ATGCCAATAAGAAGAC ACAACGTATTCCGCTTGAAA 
  SscrA2 ATATTTCTTT---------- ----CCCTTG---------- ------CCCCAAGAAAGAGC AA--GTGCTCATAAGAAATC ACAACGTACTCCGCTTGAAA 
  PtroA3 GAATATCTCT---------- --CTCCTTTG---------- ------CGCCGAGAAAGAGC AA--ATGCTTATAAGAAAAC AAAGCGTATTCCGCTTGAAA 
  HsapA3 GAATATCTCT---------- --CTCCTTTG---------- ------CGCCGAGAAAGAGC AA--ATGCTTATAAGAAAAC AAAGCGTATTCCGCTTGAAA 
  MmusA3 ATATATCTTA---------- --TACCCAAT---------- ------CCCCGAGAAAGAGC AG--CTGCAAATAAGACAAC AGAACGTATTCCGCTTGAAA 
  MmulA3 GAATATCTCT---------- --CTCCTTTG---------- ------CGCCGAGAAAGAGC AA--ATGCTTATAAGAAAAC AAAACGTATTCCGCTTGAAA 
  RnorA3 ATGTCTCATA---------- ----CCTAAT---------- ------CCCCGGGAAAGAGC AG--CTGCAAATAAGAAAGC AGAACGTATTCCGCTTGAAA 
  CfamA3 ATATATGTTT---------- ----CCCTTG---------- ------CCCCGACAAAGAGC AA--ATACCTATAGGAAGAC ACGACGTACTCCGTTTGAAA 
  HsapA4 GACTCTATAT---------- --CACCTTTT---------- ------AACCGAGACACAAA GA--GTGTAAATGCCAAAGC ATATAGTATTCCGTTTGAAA 
  MmusA4 ATATATGCGT---------- --GCCCTTAA---------- ------ACCCAAGAAAGAGA AG--TAGATTATCTTCAGGC AAACCGTATTCCGTTTGAAA 
  PtroA4 GACTCTATAT---------- --CACCTTTT---------- ------AACCGAGACACAAA GA--GTGTAAATGCCAAAGC ATATAGTATTCCGTTTGAAA 
  MmulA4 ATATATATGC---------- ----CCTTAA---------- ------TTCCGAGAAACAGA AC--CTGCTCATATCAAAGC AAACCGTATTCCGCTTGAAA 
  CfamA4 GACTATATAT---------- --CACCTTCT---------- ------AACCGAGACACAAA GA--GTGTAAATGCCAAAGC ATATAGTATTCCGTTTGAAA 
   CfamA ATATGCCTGC---------- --GC--TTAA---------- ------CCCCGCGAAAGAGA AG--CTGCGTGTGTCAAAGC CAACCGTATTCCGTTTGAAA 
  BtauA4 GACTCTATAT---------- --CACCTTCT---------- ------AACCGAGACACAAA GA--GTGCAAATGCCAAAGC ATATAGTATTCCGTTTGAAA 
  HsapA5 GAATATCTCT---------- --CTCTATTG---------- ------CACCGAGAAGGAGC AA--ACGCTTGTAAGAAAAT AAAACGTATTCCGCTTGAAA 
   MmusA GAATATGGCA---------- --TTTTATTG---------- ------CCCCGACAAAGAGC AA--ACGCTTGCAAGAAGAC AAAACGTATTCCGCTTGAAA 
  MmulA5 ATGTCTCTCT---------- ----ATACTG---------- ------CACCGAGAAGGAGC AA--ACGCTTGTAAGAAAAT CAAACGTATTCCGCTTGAAA 
   RnorA ATGTCTTATA---------- ----CCTAAT---------- ------CCCCGGGAAAGAGC AG--CTGCAAATAAGAAAGC AGAACGTATTCCGCTAGAAA 
   SscrA ATATTTCTTT---------- ----CCCTTG---------- ------CCCCAAGAAAGAGC AA--GTGCTCATAAGAAATC ACAACGTACTCCGCTTGAAA 
   OcunA TTGTTTTTCT---------- ----CCCTTG---------- ------CCCCGACAAAGAGC AA--GTGATTATAAGAAAAT AGACCGTATTCCGCTTGAAA 
  HsapM1 ATCACTGGAT---------- --ATTGTAAA---------- ----------CCGATTGAAA CT--AACCAATATTGAGACT CCGA--AACTAACTTATCGA 
  MmusM1 ATCACTATAT---------- --CTTGTAAA---------- ----------CCGATTGAAA CA--AACCGATTTTAAACAT CCGA--AAATAACTTATCGA 
  PtroM1 AACACTGCAG---------- --GTTGTAAG---------- ----------CCGATTGAAA CT--AACCGATATTGAGACT CCAC--ATATCACATTTCCA 
  MmulM1 ATCACTGTAT---------- --ATTGCAAA---------- ----------CCGATTGAAA CT--AACCAATATTGAGACT CCGA--AACTAACTTATCCA 
  RnorM1 ATCACTATAT---------- --CTTGTAAA---------- ----------CCGATTGAAA CA--AACCGATTTTAAACAT CCGA--AAATAACTTATCGA 
  CfamM1 ATTATTGCAG---------- --ATTGTAAG---------- ----------CCGATTGAAA CT--AACCGATAGTAAGCAT CCGA--AAATAACTTATCCA 
  BtauM1 TTGCATGCAG---------- --ATTGTAAG---------- ----------CCGATTGAAA CT--AACCGGTTTTAAGAAT CCGA--AAATAACTTTTCGA 
  HsapM2 ATCACTGCAA---------- --CTTGTAGA---------- ----------CCGATTGAAA CT--AACCGATACTCAGCCT CCGA--ATCTAACTTATCCA 
  MmusM2 ATCATTGCAT---------- --GTTGTAAG---------- ----------CCGATTGAAA AA--AACCGATATTGAGGCT CCGA--AAATAACTTATCGA 
  MmulM2 ATCACTGCAG---------- --CTTGTAGA---------- ----------CCGATTGAAA CT--AACCGATACTGAGGCT CCGA--ATCTAACTTATCCA 
  RnorM2 CTCATTGCAT---------- --GTTGTAAG---------- ----------CCGATTGAAG AA--AACCGATATTGAGGCT CCGA--AAATAACTTATCGA 
  SscrM2 TTCAATGCAG---------- --ATTGTAAG---------- ----------CCGATTGAAA CT--AACCGGTATTAAGAAT CCGA--AAATAACCTTTCGA 
  OcunM2 TTCACTGTAA---------- --GTTGTAAG---------- ----------CCGATTGAAA CT--AACCGATACTAAGGCT CCGA--AACTCACTTATCCA 
  HsapM3 ACCACTATAG---------- --CTTGTAAG---------- ----------TCGACAGAAA CT--AACCCATATTGAGACT CCGG--CACTAACATTTCAT 
  MmusM3 ATCACTATAT---------- --GTTGTGAG---------- ----------CCGATTGAAA CA--AACCGATTTTAAGCAT CCGA--AAATAACTTATCGA 
  PtroM3 ACCACTATAG---------- --CTTGTAAG---------- ----------TCGACAGAAA CT--AACCCATATTGAGACT CCGG--CACTAACATTTCAT 
  MmulM3 ACCACTATAG---------- --CTTGTAAG---------- ----------TCGACAGAAA CT--AACCCATATTGAGACT CCGG--CACTAACATTTCGT 
  RnorM3 ATGTCTGCAG---------- --CTTGTAAA---------- ----------CCGATTGAAA CT--AACCGGTACTGACACT CCGG--ATATCGCTTATCGA 
  BtauM3 ATCACTGTCA---------- --CTTGTAAA---------- ----------CCGACAGAAA CT--AACCCGTATTGACACT CCGG--CACTAACATTTCTT 
  HsapM4 AACACTGCAG---------- --GTTGTAAG---------- ----------CCGATTGAAA CT--AACCGATATTGAGACT CCAC--ATATCACATTTCCA 
  MmusM4 AACACTGCCG---------- --GTTGTAAG---------- ----------CCGATTGAAA CT--AAGTGATATTGACACT CCGG--ATGTAACTTTTCCA 
  MmulM4 ATGAATGTAG---------- --CTTGTTGA---------- ----------CCAATTGAAA CT--AACCAATATTGAGACT CCGA--AACTAACTTATCCA 
  RnorM4 ATCACTATAT---------- --GTTGTGAG---------- ----------CCGATTGAAA CA--AACCGATTTTAATCAT CCGA--AAATAAATTATCGA 
  BtauM4 AAGATTGCAT---------- --CTTGTAAA---------- ----------CCGATTGAAA CT--AATCCATATTAAGAAT CCGG--AAATAACTTATCGA 
  HsapM5 ATGACTGTAG---------- --CTTGTAGA---------- ----------CCGATTGAAA CT--AACCAATATTGAGACT CCGA--AACTAACTTATCGA 
  MmusM5 ATCACTGTCG---------- --CTTGTAAA---------- ----------TCAACAGAAA CT--AACCCATATTGACACT CCGC--CACTAACATTTCTT 
  PtroM5 ATGACTGTAT---------- --ATTGTACA---------- ----------CCGATTGAAA CT--AACCAATATTGAGACT CCGA--AACTAACTTATCGA 
  RnorM5 ATCACTGTCG---------- --CTTGTAAA---------- ----------TCAACAGAAG CT--AACCCATATTGACACT CCGC--CACTAACATTTCTT 
  CfamM5 ATCACTGTCA---------- --CTTGTAAG---------- ----------CCGACTGAAA CT--AACCCGTATTGACACT CCGG--CACTAACATTTCTT 
  MmusM6 ATCAATGGAT---------- --CTTGTAAG---------- ----------GCGATTGAAA CG--AACCGATTTTAAGGCT CCGA--CACTAACTTATCGA 
  RnorM6 ATCAATGGAC---------- --CTTGTAAG---------- ----------CCGATTGAAA CG--AACCGATTTTAAGGCT CCGA--CACTAACTTATCGA 
  MmusM7 ATGTCTGCAG---------- --CTTGTAAA---------- ----------GCGATTGAAA CT--AACCGGTACTGACACT CCGG--ATATAGCTTATCGA 
  RnorM7 AACACTGCAG---------- --GTTGTAAG---------- ----------CCGATTGAAA CT--AAGCGATATTGACACT CCGG--ATATGACTTTTCCA 
  HsapP1 TGAATAATTC---------- --CTATTAAC---------- ------AA------TAGAGC GG--AAGAGATAGTAAGCCT CCGG--CACTAACCTTGAAC 
  MmusP1 GGAATAGTAC---------- --CTATTAAC---------- ------AA------TAGAAA GG--AAAAGATAGTAAGCCT CCGG--CACTAACCTTGAAC 
  PtroP1 TGAATAGTTC---------- --CTATTAAC---------- ------AA------TAGAGC GG--AAGAGATAGTAAGCCT CCGG--CACTAACCTTGAAC 
  RnorP1 TGAATAGGAC---------- --CTATTAAC---------- ------AA------TAGAAA GG--AAGAGATAGTAAGCCT CCGG--CACTAACCTTGAAC 
  CfamP1 TGAATAGCCT---------- --CTATTAAC---------- ------AA------TAGAGC GG--AAGAGATAGTAAGCCT CCGG--TACTAACCTTGAAC 
  BtauP1 TGAATAGTTC---------- --CTATTAAC---------- ------AA------TAGAGC GG--AAGAGATAGTAAGCCT CCCA--CACTAACCTTGAAC 
  HsapS1 TCTGTTCCTG---------- ----GCGAAA---------- ------AACAGAGTAAGACA ATTTAAGACTCTACTAAAGC CCCA--CTATCAGATTGAAC 
  MmusS1 TCCTTTCCTG---------- ----GCGAAA---------- ------GGCAGACTAAGACG ATTTAAGATTCTACCACAGC CCCG--CTCTAAGATTGAAC 
  PtroS1 TCTGTTCCTG---------- ----GCGAAA---------- ------AACAGAGTAAGACA ATTTAAGACTCTACTAAAGC CCCA--CTATCAGATTGAAC 
  MmulS1 TCTGTTCCTG---------- ----GCGAAA---------- ------AACAGAGTAAGACA ATTTAAGACTCTACTAAAGC CCCA--CTATCAGATTGAAC 
  EcabS1 TCCGTTCCTG---------- ----GCGAAA---------- ------AGCAGAATAAGACA ACTTAAGACTCTACTAGAGC CCCA--CTCTCAGATTGAAC 
  CfamS1 TCCGTTCCTG---------- ----GCGAAA---------- ------AACAGAATAAGACA ATTTAAGACTCTACTAGAGG CCCA--CTCTCAGATTGAAC 
  RnorS1 TCCTTTCCTG---------- ----GCGAGA---------- ------AACAGACTAAGACG ACTTAAGATTCTACCGCAGC CCCA--CTCTAAGATTGAAC 
  HsapT1 AG------AGTGCTCG---- --GCTTTGCAAAGTATTTCC GTTTCTGGGACCGTTCCCCA AC--CTGCGCACCTGCGATT GAGT--ACCTCATTCTGAGA 
  MmusT1 AG------AGTGCTAG---- --GCCTTGCAAAGTATTTCC GTTTCTGGGACAATCCCCGA AC--CTGCGCACTTGCGACT GAGT--AACTCAGTCTGAGA 
  PtroT1 AG------AGTGCTCG---- --GCTTTGCAAA-------- -------------------- -------------------- -------------------- 
  MmulT1 AG------AGTGCTCG---- --GCTTTGCAAAGTATTTCC GTTTCTGGGACCGTTCCCCA AC----CTGCGCACCTGCGA CTGAGTAACTCATTCTGAGA 
  RnorT1 AG------AGTGCTCG---- --ACCTTGCAAAGTATTTCC GTTTCTGGGACAATCGCCGA AT----CTGCGCACTTGCGA CTGAGTAAGTCAGTCTGAGA 
  CfamT1 AG------AATGCTCG---- --GCCTTGCAAAGTATTTCC GTTTCTGGGACCGTTCCCGA AT----CTGCGCACCTGCGA TTGAGCACCTCATTCTGAGA 
  BtauT1 AG------AATGCTCG---- --GCCTTGCAAAGTATCTCC GTTTCTGGGACCGTTCCCGA AT----CTGCACACCTGCGA TTGAATGCCTCAGTCTGAGG 
  HsapT2 GGACTT------GGAT---- --CCCTTGGTCAGTTTGGCC CT--ATGGGTCAGTCCAAGA AA--GTGACGAAAGACGCAT GACA--GCCTCATGCTGAGA 
  MmusT2 GGACTT------GGGT---- --CTCTTGACAAGTTTGGCC CT--ATGGGTCAGTCCCAGA AA--GTGACGAAAGGAAGAT GTCT--GTCTCACACTGAGA 
  PtroT2 GGACTT------GGAT---- --CCCTTGGTCAGTTTGGCC CT--ATGGGTCAGTCCAAGA AA--GTGACGAAAGACGCAT GACA--GCCTCATGCTGAGA 
  MmulT2 GGACTT------GGGT---- --CCATTGGTCAGTTTGGCC CT--ATGGGTCAGTCCGAGA AA--GTGACGAAAGACGCAT GACA--GCCTCATGCTGAAA 
  RnorT2 GGACTT------GGGT---- --CTCTTGACAAGTTTGGCC CT--ATGGGTCAGTCCGAGA AA--GTGACGAAAGAAAGAT GTTT--GCCTCACGCTGAGA 
  CfamT2 CTCC------------GCAC AAGTTACTTGAATCCTCTCC CATTTCGGCACCGTGACAGA CG--CTGACGCTATGGAACT AGCC--GCCTCACACTGACA 
  MmusT3 AGTG------TGACAG---- --GCATTGCAAAATATTTCC GTTTCTGGCACCGTCCCCGA AT--CTGCTCACTTGCGACT GAGG--TGCTCAGTCTGAGA 
  BtauT3 ACAG------TGACCG---- --ACATTGCAAAATATTTCC ATTTCTGGCACGGTCCCCGA AC--CTGCAAACCTGCGACT GAAG--TGCTCACTCTGAGA 
  MmusT4 GTCC------ATAGAA---- --ATCTTGATAATTATATCC ATATACGGGAGAGTCCACGA AG--TTGAAAACCTGAGAGT AAAG--AACTCACATTGAGA 
   BtauT CTCC------ATAAAA---- --ATCTTGATAACTCTATCC ATATACGGGAGAGTCCGCGA AA--ACGACAATCTGCGAGT AAAA--AACTAACTTTGAGA 
  SscroT AGAA------TGCTCG---- --GCCTTGCAAAGTATCTCC GTTTATGGGACTGTTCCCGA AC----CTGGACACCTGCGA TTGAGTACCTCAGTCTGAGA 
  HsapZ1 CCCTCAAACT---------- ----TCGTCT---------- ------AACAGTGGGAGAAT CA--CTACTGGCCAAAGCAT ACTG--GGTTAAGCCTGACA 
  MmusZ1 CCCTCAAACT---------- ----TCGTCT---------- ------AACAGTGGCAGAAA CA--ATCATGGCCAAAGTAT ACTC--GGTTAAGCCTGAAA 
  PtroZ1 CCCTCAAACT---------- ----TCGTCT---------- ------AACAGTCGGAGAAT CA--CTACTGGCCAAAGCAT ACTC--GGTTAAGCCTGACA 
  RnorZ1 CCCTCAAACT---------- ----TCGTCT---------- ------AACAGTGGCAGAAA CA--ATCCTGGCCAAAGCAT ACTC--GGTTAAGCCTGAAA 
  BtauZ1 CCTTCAAACT---------- ----TCGTCT---------- ------AACAGTGGCAGAAA CA--CTACTGGCCACAGCAT ACTC--GGTTAAGCCTGACA 
  EcabZ1 CCCTCAAACT---------- ----TCGTCT---------- ------AAGAGTGGCAGAAA CA--CTACTGGCCAGAGCAT AATT--GGTTAAGCCTGACA 
  MmulZ1 CCCTCAAACT---------- ----TCGTCT---------- ------AACAGTGGGAGATT CA--CTACTGGCCAAAGCAT ATTC--GGTTAAGCCTGACA 
  HsapO1 TCTTGTGGAG---------- --TTATAGAG---------- ------CAAA------AAGA GA--TAGCGGCTAAGAGATT CGAA--GATTACAACTGAGA 
  MmusO1 CCTTATGCAG---------- --TTGTAGTC---------- ------AAAG------AAGA GA--TCCCAACTAGGAGCTT GAAA--GATTAAAACTGAGA 
  PtroO1 TCTTGTGGAG---------- --TTATAGAG---------- ------CAAA------AAGA GA--TAGCGGCTAAGAGATT CGAA--GATTACAACTGAGA 
  MmulO1 TCTTGTAGAG---------- --TTATAGAG---------- ------CAAA------AAGA GA--TAGCGGCTAAGAGATT CGAA--GATTACGACTGAGA 
  RnorO1 TCCTGTACAG---------- --TTATAGGC---------- ------AAAG------AAGA GA--CACCGGATAAGAGACT AAAA--GATTAGAACTGAGA 
  CfamO1 TCTTGTACGG---------- --TTCTAGAG---------- ------CAAA------AAGA GA--GGTCGGCTAAGAGATT CGAA--GATTAGAACTGAGA 
  BtauO1 CCTTATTTAA---------- --ATCTAGAC---------- ------CAAA------AAGA GA--TGTCGGCTAAGAGATT CAAA--GAATACAACTGAGA 
  SscrO1 CCTTCTATCG---------- --TTATAGAG---------- ------GAAA------GAGC GA--TGTCGGCTAAGAGATT CGAA--GATTAGAACTGAGA 
  HsapO2 CATTACAAGATGCTGT---- --GCTTAGTG---------- --------GG------AGGA ----TGACAACTAAGCGCCT CGCA--GATTAGAACTGAGA 
  MmusO2 CCTTAGAAGATGCTAT---- --GCCTAGTG---------- --------GG------AGGA ----TGACGACTAAGTGCCT CGCA--GATTTGAAATGAGA 
  PtroO2 CATTACAAGATGCTGT---- --GCTTAGTG---------- --------GG------AGGA ----TGACGACTAAGCGCCT CGCA--GATTAGAACTGAGA 
  MmulO2 CATTACAAGATGCTGT---- --GCTTAGTG---------- --------GG------AGGA ----TGACGACTAAGCGCCT CGCA--GATTTGAACTGAGA 
  RnorO2 CATTAGAAGATGCTGT---- --GCCTAGTG---------- --------GG------AGGA ----TGACGACTAAGTGCCT CGCA--GATTTGAACTGAGA 
  CfamO2 CATTACAAGATGCTGT---- --GCTTAGTG---------- --------GG------AGGA ----TGACGACTAACTGCCT CGCA--GATTTGAACTGAGA 
  BtauO2 CATTACAAGATGCTGT---- --GCTTAGTG---------- --------GG------AGGA ----TGGGGACTAACTGCCT CGCA--GATTTGAACTGAGA 
   SscrO CATTACAAGATGCTGT---- --GCTTAGTG---------- --------GG------AGGA ----TGGCGACTAACTGCCT CGCA--GATTTGAACTGAGA 

  HsapA1 GTTTAAAGCA----GGCAGA TACTGTGGAAAACTAGCGGC GAATCACTGTGACTCTTATA GTGAGACT--GATCAGCTAT TCAGTTCCCTCTAAGCCTAA 
  MmusA1 GTTTAAAGCA----GGCAGA TACTGTGGAAAGCTACAGGT GAATCACTCTGAGTCTCTTA GTGAGATT--GAGCAGCTCT ACCCTTCCCTCTAAGCTTAA 
  PtroA1 -------------------- -------------------- -------------------- -------------------- --------------GCCTAA 
PtroA1t6 GTTTAAAGCA----GGCAGA TACTGTGGAAAACTAGCGGC GAATCACTGTGACTCTTATA GTGAGACT--GATCAGCTAT TCAGTTCCCTCTAAGCCTAA 
  MmulA1 GTTTAAAGCA----GGCAGA TACTGTGGAAAACTAGCGGC GAATCACTGTGACTCTTATA GTGAGACT--GATCAGCTAT TCAGTTCCCTCTAAGCCTAA 
  RnorA1 GTTTGAAGCA----GGCAGA TACTGTGGAAAACTAGAAGC GAGTCACTGTGAATATTAAA ATGAGACT--GAACAAATTT GCAATTCCCTCTCAGCCTAA 
  BtauA1 GTCTAAAGCA----GGCAGA TACTGTGGAAAACTAGAGGC GAATCATTGTGACTCTTATA GTGAGACT--GACCAGCTTT GCAATTCCCTCTAAGCCTAA 
  HsapA2 GTTTAAAGCA----GGCAGA TACTGTGGAAAACTAGCGGC GAATCACTGTGACTCTTATA GTGAGACT--GATCAGCTAT TCAGTTCCCTCTAAGCCTAA 
  MmusA2 GTTTAAAGCA----GGCAGA TACTGTGGAAAGCTACAGGT GAGTCACTCTGACTCTCTTA GTGAGACT--GAGCAGCTCT ACCCTTCCCTCTAAGCTTAA 
  RnorA2 GTTTAAAGCA----GGCAGA TACTGTGGAAAGCTACCGGT GAATCACTCTGACTCTCTTA GTGAGATT--GAGCAGCTCT ACTCTTCCCTCTAAGCTTAA 
  BtauA2 GTCTAAAACA----GGCAGA TACTGTGGAAAACTAGAAGC GAATCACTGTGACTCTTATA GTGAGACT--GACCAGCTTT GCAATTCCCTCTAAGGCTAA 
  SscrA2 GTTTAAAGCA----GGCAGA TACTGTGGAAAACTAGAGGC GAATCACTGTGACTCTTATA GTGAGACT--GACCAGCTCT GCAATTCCCTCTAAGCCTAA 
  PtroA3 GTTTCAAGCA----GGCAGA TACTGTGGAAAACTAGCGGC GAATAGCTGTGACTCTTATA GTGAGACT--GATCAGCTAT TCAGTTCCCTCTAAGCCTAA 
  HsapA3 GTTTCAAGCA----GGCAGA TACTGTGGAAAACTAGCGGC GAATAGCTGTGACTCTTATA GTGAGACT--GATCAGCTAT TCAATTCCCTCTAAGCCTAA 
  MmusA3 GTTTAAAGCA----GGCAGA TACTGTGGAAAGCTAGAGGC GAATGCCTGTGACTCTTACA GTGAGACT--GACCGGGTGT GAAATTCCCTCTAAGCCTAG 
  MmulA3 GTTTCAAGCA----GGCAGA TACTGTGGAAAACTAGCGGC GAATAGCTGTGACTCTTATA GTGAGACT--GATCAGCTAT TCAGTTCCCTCTAAGCCTAA 
  RnorA3 GTTTAAAGCA----GGCAGA TACTGTGGAAAGCTAGAGGC GAGTTACTGTCAGTCTTACA GTGAGACT--GACCAGGCTT GCAATTCCCTCTAAGCCTAG 
  CfamA3 GTTTAAAGCA----GGCAGA TACTGTGGAAAACTAGAGGC GAATCACTGTGACTCTTATA GTGAGACT--GATCAGCTCT GCAATTCCCTCTAAGCCTAA 
  HsapA4 ATTTAGGGCA----GGCAAG TTCTGTGGAACACTAGCTGC GAGTATTTCTCAACATTTGC CTGAGAAA--ATCCAAATCT TCGCTTCCTTCTCAGATAAC 
  MmusA4 ATTTAAGACA----GGGAGC TTCTGTGGAACACTAGTGGC GAATCACTCTGAGCATTTAT GTGAGACT--AGGCCCGTCT TCGATTCCCTCTCAGCTTAA 
  PtroA4 ATTTAGAGCA----GGCAAG TTCTGTGGAACACTAGCTGC GAGTATTTCTCAACATTTGC CTGAGAAA--ATCCAAATCT TCGCTTCCTTCTCAGATAAC 
  MmulA4 ATTTAAGACA----GGGAGA TTCTGTGGAAAATTAGCGGC GAATCACTTTGAGCATTTAT GTGAGACT--AAGCTCGTCT TCGATTCCCTCTAAGATTGA 
  CfamA4 GTTTAGGACA----GGCAAG TTCTGTGGAACACTAGCTGC GAATATCTCTCAACATTTGC CTGAGAAA--ATCCAAATCT TCGCTTCCCACTCAGATTAC 
   CfamA ATTTAAGACA----GGCAGA TTCTGTGGAAAATTAGTGGC GAATCACTTTGAGCATTTAT GTGAGACT--AAGCTCGTCT TCGATTCGCTCTCAGCTTAA 
  BtauA4 GTTTCGGGCA----GGCAAG TTCTGTGGAACACTAGCTGC GAATATCTCTCAACATTTGC CTGAGAAA--ATCCAAATCT TCGCTTCCCACTCAGATAAC 
  HsapA5 GTTTAAAGCA----AGCAGA TACTGTGGAAAACTAGTGGC GAATCACTGTGACTTTTATA GTGAGACT--GATCAGCTAT TCAGTTCCCTCTAAGCCTAA 
   MmusA GTTTAAGGCA----GGCAGA TACTGTGGAAAGCTACAGGT GAGTCACTCTGACTCTCTTA GTGAGATT--GAGCAGCTCT ACCCTTCCCTCTAAGCTTAA 
  MmulA5 GTTTAAAGCA----GGCAGA TACTGTGGAAAACTAGCGGC GAATCACTGTGACTCTTATA GTGAGACT--GATCAGCTAT TCAGTTCCCTCTAAGCCTAA 
   RnorA GTTTAAAGCA----GGCAGA TACTGTGGAAAACTAGAGGC GAGTTCCTGTGACTCTTACA GTGAGAAT--GACCGGATGT GAAATTCCCTCTAAGCCTAG 
   SscrA GTTTAAAGCA----GGCAGA TACTGTGGAAAACTAGAGGC GAATCACTGTGACTCTTATA GTGAGACT--GACCAGCTCT GCAATTCCCTCTAAGCCTAA 
   OcunA GTTTAAAGCA----GGCAGA TACTGTGGAAAGCTAGAAGC GAATCTCTGTGACTCTTAAA GTGAGACT--GACCAGGCAT GCAGTTCCCTCTAAGCCTAA 
  HsapM1 TTCTGG--------AACGCC TGTTGCGGAAAAATACTTGT GATTCTGTTAGAGTCTGACT CACGATTT--GACCAATGTT GAGCTTCCAACTAAGATTAT 
  MmusM1 TTCTGG--------AAAGCC TGTTGCGGGAAAGTACTAGT GATTCTGCTAGAATCTGACA TACGATTT--GACCAATGCT GAGCTTCCAACTAGGATTCT 
  PtroM1 TTCTGG--------AAAGCC TGTTGTGGGAAAATACTTGT GATTCTGCTAGAGTCTGACT CACGATTT--GACCAATGTT GAGCTTCCAACTAAGATTAT 
  MmulM1 TTCTGG--------AACGCC TGTTGCGGGAACATACTTGT GATTCTGTTAGAGTCTGACT CACAACTT--GACCAATGTT GAGCTTCCAATTAAGATTAT 
  RnorM1 TTCTGG--------AACGCC TGTTGCGGGAAAGTACTAGT GATTCTGCTAGAATCTGACA TACAATTT--GACCAATGCT GAGCTTCCAACTAAGATTCT 
  CfamM1 TTCTGG--------AAAGCC TGTTGCGGGAAACTACTAGT GATTCTGTTAGAATCTGACT CACGATTT--GACCACTCCT GAGCTTCCAACTAAGATTAT 
  BtauM1 TTCTGG--------AAAGCC TGTTGCGGGAAACTACTAGT GATTCTGTTAGAGTCTGAAT CACGATTT--GACCAATGCT GAGCTTCCAACTAAGATTAT 
  HsapM2 TTCTGG--------AACACC TGTTCTGGGAAAATACTTGT GATTATGCTAGAGTCTGAAG AACAGTTT--GACCAGTGCT GAGCTTCCAACTAAGATTAT 
  MmusM2 TTCTGG--------AACACC TGTTGCGGAAAAGTACTAGT GATTCTGTTAGAGTCTGACA CACGATTT--GACCAATGCT GAGCTTCCAACTAAGATTAT 
  MmulM2 TTCTGG--------AACACC TGTTCTGGGAAAATACTTGT GATTATGCTAGAGTCTGAAG AACAGTTT--GACCAGTGCT GAGCTTCCAACTAAGATTAT 
  RnorM2 TTCTGG--------AACACC TGTTGCGGAAAAATACTAGT GATTCTGTTAGAGTCTGACA CACGATTT--GACCAATGCT GAGCTTCCAACTAAGATTGT 
  SscrM2 TTCTGG--------AAAGCC TGTTGCGGGAAACTACTAGT GATTCTGCTAGAGTCTGACT TACGATTT--GACCAATGCT GAGATTCCAACTAAGCTTCT 
  OcunM2 TTCTGG--------AGCTCC TGTTGCGGGAAAATACTTGC GATTCTGTTAGAGTCTGACA AACGATTT--GTCCGGTGCT GAGCTTCCAACTAAGATTCA 
  HsapM3 TTCTGG--------AATTTC TGTTGCGGGAAACTACTTGT GATTCTACTAGAATTTGACA AACGATTT--GACCAATGCT GAGATTCCAACTAAGCTTAT 
  MmusM3 TTCTGG--------AAAGCC TGTTGCGGGAAAGTACTAGT GATTCTGCTAGAATCTGACA TACGATTT--GACCAATGCT GAGCTTCCAACTAGGATTCT 
  PtroM3 TTCTGG--------AATTTC TGTTGCGGGAAACTACTTGT GATTCTACTAGAATTTGACA AACGATTT--GACCAATGCT GAGATTCCAACTAAGCTTAT 
  MmulM3 TTCTGG--------AATTTC TGTTGCGGGAAACTACTTGT GATTCTACTAGAATTTGACA AACGATTT--GACCAATGCT GAGATTCCAACTAAGCTTAT 
  RnorM3 TTCTGG--------AACGCC TGTTGCGGGAAAATACTTGT GATTATGCTAGAGTCTGAAG AACAGTTT--GAGCACTGCT GAGCTTCCAACTAAGATTAT 
  BtauM3 TTTTGG--------AATATC TGTTGCGGGAAACTACTTGT GATTCTACTAGAGTTTGACA AACGATTT--GACCAATGCT GAGATTCCAACTAAGCTTAT 
  HsapM4 TTCTGG--------AAAGCC TGTTGTGGGAAAATACTTGT GATTCTGCTAGAGTCTGACT CACGATTT--GACCAATGTT GAGCTTCCAACTAAGATTAT 
  MmusM4 TTCTGG--------CACGAC TGTTGTGGGAAAATACTTGT GATTCTGCTAGAATCTGACT CACTATTT--GACCACTGCT GAGCTTCCAACTAAGATTGT 
  MmulM4 TTCTGG--------AACGCC TGTTACGGGAAAATACTTGT GATTCTGCTAGAGTCTGAAT AGCGATGT--GACCGGTGCT GAGCTTCCAACTAAGATTAT 
  RnorM4 TTCTGG--------AACGCC TGTTGCGGGAAAGTACTAGT GATTCTGCTAGAATCTGACA TACGATTT--GACCGATGCT GAGCTTCCAACTAAGATTCT 
  BtauM4 TTCTGG--------AGAGCC TGTTGCGGGAAACTACTTGT GATTCTGTTAGAGTCTGAAT CACGATTT--GACCAATGCT GAGCTTCCAACTAAGATTAT 
  HsapM5 TTCTGG--------AACGCC TGTTGCGGGAAAATACTTGT GATTCTGCTAGAGTCTGAAT AACGATTT--GACCAATGTT GAGCTTCTAATTAAGATTAT 
  MmusM5 TTCTGG--------AATTAC TGTTGCGGGAAACTACTTGT GATTCTACTAGAGTTTGACA AACGATTT--GACCAATGCT GAGATTCCAACTAAGCTTAT 
  PtroM5 TTCTGA--------AACACC TGTTGCGGGAAAATACTTGT GATTCTGCTAGAGTCTGAAT AACGATTT--GACCAATGTT GAGCTTCTAATTAAGATTAT 
  RnorM5 TTCTGG--------AATTAC TGTTGCGGGAAACTACTTGT GATTCTACTAGAGTTTGACA AACGATTT--GACCAATGCT GAGATTCCAACTAAGCTTAT 
  CfamM5 TTCTGG--------AATTTC TGTTGCGGGAAACTACTTGT GATTCTACTAGAGTTTGACA AACGATTT--GACCAATGCT GAGATTCCAACTAAGCTTAT 
  MmusM6 TTCTGG--------AACACC TGTTGCGGGAAAATACTTGC GATTCTGTTAGAGTCTGACA CACGATTT--GACCACTGCT GAGCTTCCAACTAAGATTAT 
  RnorM6 TTCTGG--------AACACC TGTTGCGGGAAAATACTTGC GATTCTGTTAGAGTCTGACA CACGATTT--GACCAATGCT GAGCTTCCAACTATGATTGT 
  MmusM7 TTCTGG--------AACGCC TGTTGCGGGAAAATACTTGT GATTATGCTAGAGTCTGAAG AACAGTTT--GAGCAATGCT GAGCTTCCAACTAAGATTAT 
  RnorM7 TTCTGG--------AACAAC TGTTGTGGGAAAATACTTGT GATTCTGCTAGAATCTGACT CACTATTT--GACCAATGCT GAGCTTCCAACTAAGATTGT 
  HsapP1 CTCTTCCAAACAGGGGAAAC TTATGTGGGACAATTCTTGC GATAAACTCTGATTCTCTAT CAGAGTCT--GCCCGGTGCT GAGCTTCCCTCTTCGCTAGT 
  MmusP1 CTCTTCCAAACAGGGGAAGC TTATGTGGGACAATTCTTGC GATAAATTCTGACTCTCTAT CACAGTCT--GCCCGGTGCT GAAATTCCCTCTTCGCTAGT 
  PtroP1 CTCTTCCAAACAGGGGAAAC TTATGTGGGACAATTCTTGC GATAAACTCTGATTCTCTAT CAGAGTCT--GCCCGGTGCT GAGCTTCCCTCTTCGCTAGT 
  RnorP1 CTCTTCCAAACAGGGGAAGC TTATGTGGAACAATTCTTGC GATAAATTCTGACTCTCTGT CACAGTCT--GCCCGGTGCT GAAATTCCCTCTTCGCTAGT 
  CfamP1 CTTTTCCAAAGAGGGGCAGC TTATGTGGAACAATTCTTGC GATAAACTCTGATTCTCTAT CACAGTCT--GCCCAGTGCT GATCTTCCCTCTTCGCTAGT 
  BtauP1 CTCTTCCAAAAAGGGGCAGC TTATGTGGGACAATTCTTGC GATAAACTCTGACTCTCGAT CACAGTCT--GCCCAGTGCT GATCTTCCCTCTTCGCTAGT 
  HsapS1 TATTGG--------GGAGGA TGCTATGGAATCGTACTGGC GATTTATGGAATTGAGACAC CTTTGTTT--AACCGACTTT GAAACACCAGCTGTACTTCG 
  MmusS1 TATTGG--------GAAAGA TGTTATGGAATAGTACTGGC GATTTATGGAATTGAGACAC CTTTGTTT--AACCGGTTTT GAATTACCAACTGTTCTTCG 
  PtroS1 TATTGG--------GGAGGA TGCTATGGAATCGTACTGGC GATTTATGGAATTGAGACAC CTTTGTTT--AACCGACTTT GAAACACCAGCTGTACTTCG 
  MmulS1 TATTGG--------GGAAGA TGCTATGGAATCGTACTGGC GATTTATGGAATTGAGACAC CTTTGTTT--AACCGACTTT GAATCACCAGCTGTACTTCG 
  EcabS1 TATTGG--------GAAAGA TGTTATGGAATCGTACTGGC GATTTATGGAATTGAGACAC CTTTGTTT--AACCGATTTT GAGTCACCAGCTGTACGTCG 
  CfamS1 TATTGG--------GAAAGA TGCTATGGGATCGTACTGGC GATTTATGGAATTGAGACAC CTTTGTTT--AACCGATTCT GAATCACCAGTTGTACTTCG 
  RnorS1 TATTGG--------GAAAGA TGTTATGGAATAGTACTGGC GATTTATGGAATTGAGACAC CTTTGTTT--AACCGACTTT GGATTACCAGCTGTTCCTCG 
  HsapT1 AATTCTCA------AAAAGC TTCTACGGCCCAATTCTTGC GACTGTGCATACGACTATCA CCGTGGGC--GGTGCAGTTT GAGGCGCCAACTGCACTGCG 
  MmusT1 AATTCTCA------GAAAGA TTCTGTGGCCCAATTCCTGC GATTGTGCATACGACTATCA CCGTGGGG--GGTGCCGTTT GAGGCACCAGCTGCGCTGTA 
  PtroT1 -------------------- -------------------- -------------------- CCGTGGGC--GGTGCAGTTT GAGGCGCCAACTGCACTGCG 
  MmulT1 AATTCTCA------AAAAGC TTCTACGGCC---------- ------------------CA CCGTGGGC--GGTGCAGTTT GAAGCGCCAACTGCACTGCG 
  RnorT1 CATTCTCA------GAAAGA TTCTGTGGCCCAATTCCTGC GAGTGTGCATACGACTATCA CCGTGGGG--GGTGCCGTTT GAGGCGCCAGCTGCGCTGTA 
  CfamT1 AATTCTCA------AAAAGC TTCTACGGCCCAATTCCTGC GACTATGCATACGACTATCA CCGTGGGC--GGTGCAGTTT GAGGCGCCAACTGCGCTGCG 
  BtauT1 AATTCTCA------GAAAGC TTCTACGGTCCAATTCCTGC GACTGTGCATACGACTATCA CCGTGGGC--GGTGCAGTTT AAGGCGCCAACTGCGCTGCG 
  HsapT2 AATTCTGG------GAAGCC TTCTGCGGCACAGTACCTGC GACTATGCCTGAGACTATCA CCGTGCCT--GGTAGACTTT GAGGCGCCCGCTGCGCTGCG 
  MmusT2 AATTCTAG------GAAGGC TTCTGTGGCACAGTACCTGC GACTATTCCTGAGATTATCA CCGTGCCT--GGTAAACTTT GAGGCGCCCACTACGCTGCG 
  PtroT2 AATTCTGG------GAAGCC TTCTGCGGCACAGTACCTGC GACTATGCCTGAGACTATCA CCGTGCCT--GGTAGACTTT GAGGCGCCCGCTGCGCTGCG 
  MmulT2 AATTCTGG------GAAGCT TTCTGCGGCACAGTACCTGC GACTATGCCTGAGACTATCA CCGTGCGT--GGTAGACTTT AAGGCGCCCGCTGCGCTGCG 
  RnorT2 AATTCTAG------GAAGGC TTATGCGGCACAGTACCTGC GACTATTCCTGAGATTATCA CCGTGCCT--GGTGAACTTT GAGGCGCCCACTACGCTGCG 
  CfamT2 GAGTCT------GCGCAACC TTCTGCACGACAGTTCCTGC GACTATGCTTACGACTATCA CCACGCGT--GGTGGACTTT CGGATGCCCGCTGCGCTGCG 
  MmusT3 AATTCTCG------AACAGC TTCTACGGTCCAATTCGTGC GATTGTGCATACGACTATCA CCGTAGGC--GGTGAAATTT GAAGCGCCAACTGCGCTGCG 
  BtauT3 AATTCTAA------GACAGA TTCTGCGGCCCAATTCGTGC GATTGTGCATACGACTATCA CCGTAGGC--GGTGGAATTT AAAGCGCCAACTGCGCTGCG 
  MmusT4 AATTCTCA------GAAAAT TTATACGGGACAATTCCTGC GATTGTGCCTGTGAATATCA CCATGGAG--AACAAAGTTT GTAGTC--AACTGCGATGCG 
   BtauT AATTCTCA------GAAAAT TTATACGGGAAAATTCCTGC GACTGTGCCTGTGAATATCA CCATGCGG--AACAAAGTTT CTAAAGGCAACTGCGATGCG 
  SscroT AATTCTCA------AGAAGC TTCTGCGGCCCAATTCCTGC GACTGTGCATACGACTATCA CCGTGGGC--GGTGCAGTTT GAGGAGCCAACTGCGCTGCG 
  HsapZ1 ATCTCAAGAC----GCGGAT TATGGTGGGAGAGTACATGC GACTTGTTGTCCCAGTGCAA GCGAAGTT--AA--GTGACT ACCCTACCACATAGTCATAA 
  MmusZ1 ATCTCAAGAC----GCGGAA TATGGTGGGAGAGTTCATGC GAGTTGTTGTCCCAGTGCAA GCGAAGTT--AA--GTGACT AGCCTACCACATAGCAATAA 
  PtroZ1 ATCTCAAGAC----GCGGAT TATGGTGGGAGAGTACATGC GACTTGTTGTCCCAGTGCAA GCGAAGTT--AA--GTGACT ACCCCTCCTACACACTCACA 
  RnorZ1 ATCTCAAGAC----GCGGAA TATGGTGGGAGAGTTCATGC GAGTTGTTGCCCCAGTGCAA GCGAAGTT--AA--GTGACT AGCCTACCACATAGCAATAA 
  BtauZ1 ATCTCAAGAC----GCGGAG TATGGTGGGAGAGTTCATGC GACTTGTTGCCCCAGTGCAA GCGAAGTT--AA--GTGACT ACCCTACCACATAGCGATAA 
  EcabZ1 ATCTCAACAC----GCGGAA TATGGTGGAAGAGTTCATGC GACTTGTTGTCCCAGTGCAA GCGAAGTT--AA--GTGACT ACCCTACCACATAGCGATAA 
  MmulZ1 ATCTCAAGAC----GCGGAC TATGGTGGGAGAGTACATGC GACTTGTTGTCCCAGTGCAA GCGAAGTT--AA--GTGATG ACCCTACCACATAGTCATAA 
  HsapO1 GTCTACAAAA----AAACAC TTTTGGGGAATCATTCATAT GATACTATTGCCTGTTGACG CTGAGCATAATTAAGATGGT GACAACCCAACTAACTTGAT 
  MmusO1 GGATGAAATA----AAAG-- TTCTGGGGGATCCCTCATGT GATACTACTGCCTGTTCACG CTGAGCTTGACTAAGATGCT GCCAACCCAACTAACTTGAT 
  PtroO1 GTCTACAAAA----ACACAC TTTTGGGGAATCATTCATAT GATACTATTGCCTGTTGACG CTGAGCATAATTAAGATGGT GACAACCCAACTAACTTGAT 
  MmulO1 GTCTAGAAAA----AAACAT TTTTGGGAAATCCTTCATAT GATACTATTGCCTGTTGACG CTGAGCATAGTTTAGATGGT GACAACCCAACTAACTTGAT 
  RnorO1 GCATGCAAAA----AGACGC TTTTGGGGAATCCTTCATAT GATACTATTGCCTGTTCACG CTGAGCCTGACTAAGATGAT GACAACCCAACTAACTTGAT 
  CfamO1 GTCTACAAAA----AAACAC TTTTGGGGAATCCTTCATAT GATACTATTGCCTGTTGACG CTGAGCCTGATTAAGATGGT GACAACCCAACTAACTTGAT 
  BtauO1 GTCTACGAAA----AAACAC TTTTGGGGAATCCTTCATAT GATACTATTGCCTGTTGACG CTGAGCCTGATTAAGATGGT GACAGCCCACCTAACTTGAT 
  SscrO1 GTCTACAAAA----AAACAC TATTGGGGAGTCCTTCATAT GATACTATTGCCTGTTGAAG CTGAGCCTGATTAAGATGAT GACAACCCAACTAACTTGAT 
  HsapO2 ATCTGATACA----AAACAC TTTTGGGGACTGATTCATAT GATACTCTTGCCTGTTGACG CTGAGTTAGGATCTGATGGT AGCAACCCGCCTCGCTTGAT 
  MmusO2 ATCTGATACA----AAACAC TTTTGGGGGATGATTCATAT GATACTGTTGCCTGTTGACG CTGAGTTAGGCTGCGATGGT AACAACCCATCTCGCTTGAT 
  PtroO2 ATCTGATACA----AAACAC TTTTGGGGACTGATTCATAT GATACTCTTGCCTGTTGACG CTGAGTTAGGATCTGATGGT AGCAACCCGCCTCGCTTGAT 
  MmulO2 ATCTGATACA----AAACAC TTTTGGGGACTGACTCATAT GATACTCTTGCCTGTTGACG CTGAGTTAGGATGCGATGGT AGCAACCCGCCTCGCTTGAT 
  RnorO2 ATCTGATACA----AAACAC TTTTGGGGGATCATTCATAT GATACTGTTGCCTGTTGACG CTGAGTTAGGCTGCGATGGT AACAACCCATCTCGCTTGAT 
  CfamO2 ATCTGGTACA----AAACGT TTTTGGGGGATGATTCATAT GATACTTTTGCCTGTTGACG CTGAGTTAGGATGCGATGTT AACAACCCGCCTCGCTTGAC 
  BtauO2 ATCTGGTACA----AAACGT TTTTGGGGGATGATTCATAT GATACTTTTGCCTGTTGACG CTGAGTTAGGATGCGATGGT AACAACCCGCCTCGCTTGAT 
   SscrO ATCTGGTACA----AAACAT TTTTGGGGGATGATTCATAT GATACTTTTGCCTGTTGACG CTGAGTTAGGATGCGATGGT AACAACCCGCCTCGCTTGAT 

  HsapA1 ACAGATAGAACTCCACGTAA AATT
  MmusA1 AGAGATAGAGCTCCAAGTAA AATT
  PtroA1 ACAGATAGAACTCCACGTAA AATT
PtroA1t6 ACAGATAGAACTCCACGTAA AATT
  MmulA1 ACAGATAGAACTCCACGTAA AATT
  RnorA1 ACCGATAGGAATCCACATAA AATT
  BtauA1 GCAGGTAGAAATCCGCGTAA AATT
  HsapA2 ACAGATAGAACTCCACGTAA AATT
  MmusA2 AGAGATAGAGCTCCAAGTAA AATT
  RnorA2 AGAGATAGAGCTCCAAGTAA AATT
  BtauA2 GCAGGTAGAGCTCCGCGTAA AATT
  SscrA2 ACAGGTAGAACTCCACGTAA AATT
  PtroA3 ACAGATAGAACTCCACGTAA AATT
  HsapA3 ACAGATAGAACTCCACGTAA AATT
  MmusA3 AGAGGTAGAACTCCACGTAA AATT
  MmulA3 ACAGATAGAAATCCACGTAA AATT
  RnorA3 ACAGGTAGAACTCCACGTAA AATT
  CfamA3 ACAGGTAGAACTCCACGTAA AATT
  HsapA4 GTAACTAGAAATCCACATAA AGTT
  MmusA4 ACAGATAGAAATCCACATAA AATT
  PtroA4 GTAACTAGAAATCCACATAA AGTT
  MmulA4 ACAAATAGAAATCCACATAA AATT
  CfamA4 GTAAATAGAAATCCACATAA AATT
   CfamA ACAGATAGAAATCCACATAA AATT
  BtauA4 GTAAATAGAAATCCACATAA AATT
  HsapA5 ACAGATAGAACTCCACGTAA AATT
   MmusA AGAGATAGAGCTCCAAGTAA AATT
  MmulA5 ACAGATAGAACTCCACGTAA AATT
   RnorA ACAGGTAGAACTCCACGTAA AATT
   SscrA ACAGGTAGAACTCCACGTAA AATT
   OcunA ACAGATAGAGCTCCACGTAA AATT
  HsapM1 TCCGTTGAGGTTGAAAATTC GCTA
  MmusM1 GCCGTTGAGGCTAAAAATTC GCTA
  PtroM1 TCCGTTGAGT---------- ----
  MmulM1 TCCGTTGAGGTTGAAAATTC GCTA
  RnorM1 GCCGTTGAGGCTAAAAATTC GCTA
  CfamM1 GCCGTTGAGGTTAAAAATTC GCTA
  BtauM1 TCCGTTGAGGCTAAAAATTC GCTA
  HsapM2 TCCGTTGAGGTTGAAAATTC GCTA
  MmusM2 GGCGTTGAGGCTAAAAATTC GATA
  MmulM2 TCCGTTGAGGTTGAAAATTC GCTA
  RnorM2 GCCGTTGAGGCTAAAAATTC GATA
  SscrM2 AGCGTTGAGGCTGAAGATTC GCTA
  OcunM2 GTCGTTGAGGCTCCAAATTC GCTA
  HsapM3 TGCGTTGAGCTTGAAAATGC GCTA
  MmusM3 GCCGTTGAGGCTAAAAATTC GCTA
  PtroM3 TGCGTTGAGCTTGAAAATGC GCTA
  MmulM3 TGCGTTGAGCTTGAAAATGC GCTA
  RnorM3 GCCGTTGAGGCTAAAAATTC GATA
  BtauM3 TGCGTTGAGCTTGAAAATGC ACTA
  HsapM4 TCCGTTGAGT---------- ----
  MmusM4 GCCGTTGAGTCTAAAGATTC GCTA
  MmulM4 TCCGTTGAGGTTAAAAATTC GCTA
  RnorM4 GCCGTTGAGGCTAAAAATTC GCTA
  BtauM4 TCCATTGAGGCTAAAGATTC GCTA
  HsapM5 TCCGTTGAGGTTAAAAATTC GCTA
  MmusM5 TGCGTTGAGCTTGAAAATGC GCTT
  PtroM5 TCCGTTGAGGTTAAAAATTC GCTA
  RnorM5 TGCGTTGAGCTTGAAAATGC GCTT
  CfamM5 TGCGTTGA------------ ----
  MmusM6 GCCGTTGAGGCTAGAAATTC GCTA
  RnorM6 GTCATTGAGGCTAAAAATTC GCTA
  MmusM7 GCCGTTGAGGCTAAAAATTC GATA
  RnorM7 GCCGTTGAGGCTAAAAATTC GTTA
  HsapP1 GGCGCTAGGCCGCCAACTAA GCTT
  MmusP1 GCCGCTAGGCCGCCAAATAA GCTT
  PtroP1 GGCGCTAGGCCGCCAACTAA GCTT
  RnorP1 GCCGCTAGGCCGCCAAATAA GCTT
  CfamP1 GCCGCTAGGCAGCCAACTAA GCTT
  BtauP1 GCCGCTAATCCGCCAACTAA GCTT
  HsapS1 AAAAGTCAGCATCCGCGTGC AATG
  MmusS1 AAAAGTCAGCATCCGCATTC GCTG
  PtroS1 AAAAGTCAGCATCCGCATGC AATG
  MmulS1 AAAAGTCAGCATCCGCATGC AATG
  EcabS1 AAAAGTCAGCATCCGCATGC GATG
  CfamS1 AAAAGTCAGCATCCGCATGC GATG
  RnorS1 AAAAGTCAGCATCCGCATTC GCTG
  HsapT1 CACGGTGAGCGCGTGGGAGA CTTT
  MmusT1 CACGGTGAGCGCGTGGAAGA CTTT
  PtroT1 CACGGTGAGCGCGTGGGAGA CTTT
  MmulT1 CACGGTGAGCGCGTGGGAGA CTTT
  RnorT1 AGAGGTGAGCGCGTGGAAGA CTTT
  CfamT1 CACGGTGAGCGCGTGGAAGA CTTT
  BtauT1 CACGGTGAGCGCGTGGGAGT CTTT
  HsapT2 GGCGGTGAGCTTCTGGGCGA CTTG
  MmusT2 GAAGGTGAGCTTTTGGGCGA CTTG
  PtroT2 GGCGGTGAGCTTCTGGGCGA CTTG
  MmulT2 GACGGTGAGCTTCTGAGCGA CTTG
  RnorT2 GAAGGTGAGCTTTTGGGCGA CTTG
  CfamT2 GCCGGTGAGCGCCTGGCCGA CTGT
  MmusT3 CAAGGTGAGCGAGTGGGAAG CTTT
  BtauT3 CACGGTGAGCGCGTGGGAGA CTTT
  MmusT4 ATCGGTGATTGCATGGTCGG CTTT
   BtauT ATAGGTGACTGCATGGTCAC CTTT
  SscroT CACGGTGAGTGCATGGGAGT CTTT
  HsapZ1 AAAGCTCTGTTTGAGCTTCA GTTC
  MmusZ1 AAGACTCTGCTTGAGTTTCA GTTC
  PtroZ1 CAGACTCTGTTTGAGCTTCA GTTC
  RnorZ1 AAGCCTCTGCTTGAGCTTCA GTTC
  BtauZ1 AATCCTCTGCTTGAGCTTCA GTTC
  EcabZ1 AATCCTCTGCTTGAGCTTCA GTTC
  MmulZ1 AAAGCTCTGTCTGAGCTTCA GTAC
  HsapO1 GCGCATAAGAGACCACGTTC GCCT
  MmusO1 GCGCATCACAGACCGTGCTC TCCA
  PtroO1 GCGCATAAGAGACCACGTTC GCCT
  MmulO1 GCGCATAAGAGACCACGTTC GCCT
  RnorO1 GCACATCAGAGACCGTGCTC TCCA
  CfamO1 GCGCATAGGAGACCGCGTTC GCCT
  BtauO1 GCGCATAAAAGACCACGTTC TCCT
  SscrO1 GCGCATATAAGACCGCGTTC GCCT
  HsapO2 TCGCATAATGGACCACGTTG GCCT
  MmusO2 GCTCATAACAGACCGCGTTG GCCT
  PtroO2 TCGCATAATGGACCACGTTG GCCT
  MmulO2 TCGCATAATGGACCACGTTG GCCT
  RnorO2 TCTCATAACAGACCGCGTTG GCCT
  CfamO2 GCGCATAACAGACCACGTTG GCCT
  BtauO2 GCGCATAACAGACCACGTTG TCCT
   SscrO GCGCATAACAGACCACGTTG GCCT
;
end
