# Supplementary material for: Molecular evolution and the role of oxidative stress in the expansion and functional diversification of cytosolic glutathione transferases
Source: BMC Evol Biol. 2010 Sep 15;10:281. doi: 10.1186/1471-2148-10-281 (PMC2955027; doi:10.1186/1471-2148-10-281)
Supplement: Additional file 3 — Alignment Figure 3. Alignment used to build the tree presented on Figure 3 [file 1471-2148-10-281-S3.NEX]

#NEXUS
[Sequences in DAMBE -- data title]

[Name: Hsap_A1           Len: 262  Check:    61911]
[Name: Xlae_M3           Len: 262  Check:    40423]
[Name: Hsap_M1           Len: 262  Check:    14588]
[Name: Ggal_M            Len: 262  Check:    14421]
[Name: Drer_M            Len: 262  Check:    45015]
[Name: Bmic              Len: 262  Check:    47155]
[Name: Nvec_M            Len: 262  Check:    54567]
[Name: Cgig_M            Len: 262  Check:    60153]
[Name: Tsol_M            Len: 262  Check:    40432]
[Name: Hsap_P1           Len: 262  Check:    35278]
[Name: Caur_P            Len: 262  Check:    30393]
[Name: Rcat_P            Len: 262  Check:    14124]
[Name: Mgal_P            Len: 262  Check:    36398]
[Name: Cele_P            Len: 262  Check:    20393]
[Name: Mxan              Len: 262  Check:    51885]
[Name: Dmeg_S1           Len: 262  Check:    58799]
[Name: Hsap_S1           Len: 262  Check:    54839]
[Name: Ggal_S            Len: 262  Check:    56952]
[Name: Xlae_S            Len: 262  Check:     7382]
[Name: Bflo_S            Len: 262  Check:    24262]
[Name: Hdis_S            Len: 262  Check:    56034]
[Name: Cele_S            Len: 262  Check:    17019]
[Name: Ggal_A3           Len: 262  Check:    12152]
[Name: Caur_A            Len: 262  Check:    52539]
[Name: Xtro_A            Len: 262  Check:     3894]
[Name: Mnod              Len: 262  Check:     3161]
[Name: Rpal              Len: 262  Check:    19100]
[Name: Cwat              Len: 262  Check:     9697]
[Name: Pviv_mA           Len: 262  Check:    48292]
[Name: Atha_Phi13        Len: 262  Check:    38494]
[Name: Csin              Len: 262  Check:    22473]
[Name: Vvin_mA           Len: 262  Check:    43316]
[Name: Taes_19E50        Len: 262  Check:    23110]
[Name: Hche              Len: 262  Check:    21173]
[Name: Saur              Len: 262  Check:    17176]
[Name: Agam_Z            Len: 262  Check:    14496]
[Name: Tobs_Z            Len: 262  Check:    35104]
[Name: Hsap_Z1           Len: 262  Check:    54290]
[Name: Ggal_Z            Len: 262  Check:    48873]
[Name: Atha_Z1           Len: 262  Check:     7679]
[Name: Atha_Z2           Len: 262  Check:    61724]
[Name: Mmar              Len: 262  Check:    25205]
[Name: Atha_T1           Len: 262  Check:    14875]
[Name: Dmeg_Delta        Len: 262  Check:    51347]
[Name: Agam_T            Len: 262  Check:    16740]
[Name: Hsap_T1           Len: 262  Check:    48347]
[Name: Ggal_T1           Len: 262  Check:    48340]
[Name: Caur_T            Len: 262  Check:    38599]
[Name: Vshi              Len: 262  Check:     2626]
[Name: Pstu              Len: 262  Check:    32954]
[Name: Atha_Tau24        Len: 262  Check:    53751]
[Name: Sbic_mO           Len: 262  Check:    64090]
[Name: Rhiz              Len: 262  Check:    57231]
[Name: Agam_O            Len: 262  Check:    30868]
[Name: Hsap_O1           Len: 262  Check:    51874]
[Name: Ggal_O1           Len: 262  Check:    19117]
[Name: Ssal_O1           Len: 262  Check:    63741]
[Name: Cele_O44          Len: 262  Check:    44729]
[Name: Scel              Len: 262  Check:    19029]
[Name: Drer_Rho          Len: 262  Check:    33671]
[Name: Kmar              Len: 262  Check:    57467]


begin data;
 dimensions ntax=61 nchar=262;
 format datatype=Protein interleave missing=-;
  matrix
   Hsap_A1 KPKLHYFN-ARGRMESTRWL LAAAGVE-FEEKFIKSAED- -------------------L DKLRN-DGYL----MFQ-QV PMVEIDG----MKLVQTRAI 
   Xlae_M3 VVILGYWD-IRGLAHSIRLL LEYTGTQ-YEEKLYVTGDAP -----------NYDKSQ--W LNEKE-KLGL----DFP-NL PYLVDGD----VKLTQSNAI 
   Hsap_M1 PMILGYWD-IRGLAHAIRLL LEYTDSS-YEEKKYTMGDAP -----------DYDRSQ--W LNEKF-KLGL----DFP-NL PYLIDGA----HKITQSNAI 
    Ggal_M VVTLGYWD-IRGLAHAIRLL LEYTETP-YQERRYKAGPAP -----------DFDPSD--W TNEKE-KLGL----DFP-NL PYLIDGD----VKLTQSNAI 
    Drer_M AMKLAYWD-IRGLAQPIRLL LEYTGTK-YEEKFYTCGEAP -----------NYDKSC--W FNEKS-KLGM----DFP-NL PYLEDGD----RKIVQSNAI 
      Bmic APVLGYWD-IRGLAQPIRLL LAHVDAK-VDDKRYTCGPPP -----------DFDRSS--W LNEKT-KLGL----EFP-NL PYYIDGD----VKLTQSMAI 
    Nvec_M VPILGYWP-IRGLGQPIRLL LKYTNED-FEDKRYALASG- ------------GKQNE--W FIEKY-NLGL----DFP-NL PYFIDGD----IMITQSNAI 
    Cgig_M -STLGYWN-IRGLGQPIRLL LNYVGEE-FDDVQYELGDAP -----------DYSREE--W LSVKN-TLGL----AFP-NI PYYIDDD----IKITQSNSI 
    Tsol_M APTLAYWD-IRGLAEQSRLL LKYLGVE-YHDKRYHVGPAP -----------NFDRSE--W LSEKF-TLGL----DFP-NL PYYMDGD----LKLTQSGAI 
   Hsap_P1 PYTVVYFP-VRGRCAALRML LADQGQS-WKEEVVTVET-- -------------------W QEGSL-KASC----LYG-QL PKFQDGD----LTLYQSNTI 
    Caur_P PYTLTYFP-VKGRCGALKMI LADNGQQ-LKENLVSIEE-- -------------------W MKGDM-KGSC----LFG-QL PKFEDGD----LVLYQSNAM 
    Rcat_P EYIIVYFN-VRGRCEAMRMP LSDQGVD-WKEEVVTIDT-- -------------------W MKGDL-KKEA----VFG-QI PAFKDGD----FTLYQSNAI 
    Mgal_P -PTLVYFP-VRGRAEAMRTL LTDQNIT-YEEVNAGPRE-- -------------------N WVENW-KPKM----QFG-QC PCYTDDD---GFQLVQSNAI 
    Cele_P TLKLTYFD-IHGLAEPIRLL LADKQVA-YEDHRVTYEQ-- -------------------- -WADI-KPKM----IFG-QV PCLLSGD----EEIVQSGAI 
      Mxan LPRLSYFT-GRGVAEKIRLL LAESGTE-YEDIDLGAYDV- ------------QAK----V KTPAF-EAIKAAGMLAFDKV PLWEEPD---GFRVVQSLAI 
   Dmeg_S1 SYTLFYFN-VKALAEPLRYL FAYGNQE-YEDVRVTRDEW- -------------------- --PAL-KPTM----PMG-QM PVLEVDG----KRVHQSISM 
   Hsap_S1 NYKLTYFN-MRGRAEIIRYI FAYLDIQ-YEDHRIEQADW- -------------------- --PEI-KSTL----PFG-KI PILEVDG----LTLHQSLAI 
    Ggal_S NYKLTYFN-LRGRAEICRYL FAYAGIK-YEDHRLEGADW- -------------------- --PKI-KPTI----PFG-KV PILEVDG----VIIHQSLAI 
    Xlae_S SYKLIYFN-LEGRGEILRYL FSYSNIE-FEDRRLEFADW- -------------------- --PAL-KPSI----PYG-QL PVVEIDG----VIFNQSLAI 
    Bflo_S KYRLVYFN-LRARAEPTRLV FAAAGVG-YEDVRIQRDEW- -------------------- --PGL-KPNT----PMG-QL PVLEVGG----VTICQSMAI 
    Hdis_S TYKLRYFN-ARGFGEVSRLL FALAGQE-YEDVRFTQETW- -------------------- --PAE-KPNT----PLG-QM PVLDVDG----QSFGQSSAI 
    Cele_S SYKLTYFN-GRGAGEVSRQI FAYAGQQ-YEDNRVTQEQW- -------------------- PALKE-TCAA----PFG-QL PFLEVDG----KKLAQSHAI 
   Ggal_A3 KPRLTYVN-GRGRMESIRWL LSAAGVE-FEEIFLETREQ- -------------------L LKLCQ-DGSL----LFH-QL PLVEIDG----MKLVQCRAI 
    Caur_A IVVLHYFN-GRGKMESVRWL LAAAGVQ-FEEVFLTKREE- -------------------Y EKLLK-DGAL----MFQ-QV PLVEIDG----MQLVQSKAI 
    Xtro_A KVVLHYFN-GRGRMESIRWL LAAAGVQ-FEEVFLTEKEQ- -------------------F DKLLN-DGAL----TFQ-QV PLVEIDG----MKLVQCRAI 
      Mnod AYDLYYWPGIQGRGEFVRLA LEEAGAD-YVDVARRPDRG- ------------GIGAL--S GLLAE-GGPR----PSF-AC PVLKDGD----LLIGQTAAI 
      Rpal RYQLYYWPSIQGRGEYVRLA LEEAGAD-YVDVARGGER-- ------------GMAAM--T KLLQ--SKQT----PPF-AP PFLKAGS----LMIAQVAAI 
      Cwat NVIVFYFNDGKGRAELTRLV LVYGQIP-FSDQRLSFSEY- -------------------- LSMRD-GGKL----PFQ-QL PVLMVDD----QIIGQSCAM 
   Pviv_mA EIVLYYFD-ARGKAELIRLI FAYLGIQ-YTDKRFGENGD- -------------AFIE--F KNFKK-EKET----PFN-QV PILEMDN----IIFAQSQAI 
Atha_Phi13 AMKLYGDE-MSACVARVLLC LHEKNTE-FELVPVNLFACH -------------------H KLPSF-LSMN----PFG-KV PALQDDD----LTLFESRAI 
      Csin VVKVYGSV-KAACPQRVLAC LLEKGVE-FEIVQVDLDEGE -------------------H KRPEF-LLRQ----PFG-QV PVIEDGD----FKLFESRAI 
   Vvin_mA VMKVYGPV-RAACPQRVLAC LVEKGVE-FEVVHVDLDSGE -------------------Q KRPDF-LLRQ----PFG-QV PVVEDGD----FRLFESRAI 
Taes_19E50 PVKVFGPA-MSTNVARVLVC LEEVGAE-YEVVDIDFKAME -------------------H KSPEH-LVRN----PFG-QI PAFQDGD----LLLFESRAI 
      Hche -MLLYDYW-RSSAAYRVRIA LNLKGLP-YEAHSVHLVKD- ------------GGQ----Q HQSDY-RALN----PQG-LV PLLTDGS----FRLNQSLAI 
      Saur -MKLYGYW-RSSCTWRVRIA LNLKGLG-YTYEAVHLLKD- ------------GGQ----Q NSDAY-RAVN----PLR-TV PTLEFQEGGTVRRLSQSMAI 
    Agam_Z QPILYSYW-RSSCSWRVRIA LNLKEIP-YDIKPISLIKS- ------------GGE----Q HCNEY-REVN----PME-QV PALQIDG----HTLIESVSI 
    Tobs_Z KPVLHGYF-RSSCSWRVRIA FALKGVE-FDQVPVNLIKD- ------------GGQ----Q LTEQY-KTLN----PMQ-QV PAVEIDG----ITLSQSLAV 
   Hsap_Z1 KPILYSYF-RSSCSWRVRIA LALKGID-YETVPINLIKD- ------------GGQ----Q FSKDF-QALN----PMK-QV PTLKIDG----ITIHQSLAI 
    Ggal_Z KPILYSYF-RSSCSWRVRIA LALKGIA-YDQVPVNLVKD- ------------GGQ----Q FSAEF-KAVN----PMK-QV PALKIDG----ITITQSLAI 
   Atha_Z1 KLKLYSYW-RSSCAHRVRIA LALKGLD-YEYIPVNLLKGD ----------QFDSVYR--F DLQDF-KKIN----PMG-TV PALVDGD----VVINDSFAI 
   Atha_Z2 KLKLYSYW-RSSCAHRVRIA LTLKGLD-YEYIPVNLLKG- ------------DQSDS--- ----DFKKIN----PMG-TV PALVDGD----VVINDSFAI 
      Mmar -YTLYFHP-YSQHSRRVVAL LDACRLP-YEPRLVALENGE -------------------H MSDAY-LAVN----PNH-QV PTLVDGD----LVLHESTAI 
   Atha_T1 KLKVYADR-MSQPSRAVIIF CKVNGIQ-FDEVLISLAKRQ -------------------Q LSPEF-KDIN----PLG-KV PAIVDGR----LKLFESHAI 
Dmeg_Delta -VDFYYLP-GSSPCRSVIMT AKAVGVE-LNKKLLNLQAGE -------------------H LKPEF-LKIN----PQH-TI PTLVDNG----FALWESRAI 
    Agam_T SVKLYYDL-MSQPSRALYIF LSTNKIP-FDRCPIALRKMQ -------------------H KTDEYRRQVN----RYG-KV PCIVDGS----FRLAESVAI 
   Hsap_T1 GLELYLDL-LSQPCRAVYIF AKKNDIP-FELRIVDLIKGQ -------------------H LSDAF-AQVN----PLK-KV PALKDGD----FTLTESVAI 
   Ggal_T1 GLELYLDL-LSQPCRSIYIF ARTNNIP-FEFKHVELFKDS VLGKKPAAASGAERPRTGPS NSEGD-GKIS----LLK-KV PVLKDGD----FTLAECTAI 
    Caur_T SLEIYLDL-FSQPCCSVYIF AKKNNIQ-FDHKKISLFEGY -------------------Q YSEEY-GKIN----QLR-KA PALKDGD----FCLAESVAI 
      Vshi KITIFHDP-TSEPSRAVYWL ALEAGID-VEVQYTWLTRGD -------------------H VSAEF-LKVN----PLH-QV PAMRHGD----FCLSEATAI 
      Pstu TLTLFHDP-TSEPSRAVHWL CIEANIP-INIKYTWLTRGE -------------------H LSNEF-LAVN----PLH-QI PAMQHDD----FCLSEATAI 
Atha_Tau24 EVILLDFW-ASMFGMRTRIA LAEKRVK-YDHREEDLW--- -------------------N KSSLL-LEMN----PVHKKI PVLIHNG----KPVCESLIQ 
   Sbic_mO PVKLITAF-GSPFAHRVEVA LALKGVP-YELLVEDLS--- -------------------A KSDLL-LTHN----PIHRSV PVLLHAG----RAVCESLLI 
      Rhiz SLTLISHH-LCPYVQRAAIA LHEKGVP-FERVHIDLA--- -------------------N KPDWF-LKIS----PLG-KV PLLSIPQDEDEAILFESTVI 
    Agam_O KLRLYSMR-FCPYAQRVHLM LDAKKIP-YHAIYINLS--- -------------------E KPEWY-LEKN----PLG-KV PALEIPGK-EGVTLYESLVL 
   Hsap_O1 SIRIYSMR-FCPFAERTRLV LKAKGIR-HEVININLK--- -------------------N KPEWF-FKKN----PFG-LV PVLENSQ---GQLIYESAIT 
   Ggal_O1 VIRLYSMR-FCPFAQRTRLV LRAKGIR-HEVVNINLK--- -------------------N KPDWI-FEKN----PDG-LV PVLETSK---GQLIYESPIT 
   Ssal_O1 QIRLYSMR-FCPFAHRTRLV LHAKGIK-HDTVNINLK--- -------------------D KPEWF-LKKN----PLG-LV PTLETSS---GQVIYESPIT 
  Cele_O44 TFRIYSMR-FCPAAQRALIY ASVKKIP-SEVININLQ--- -------------------Q KPDWY-FTKN----YKG-QV PTLEHAEG--KKLVIESAVI 
      Scel KLRLYSAK-ACPFAHRTRLV LQEKAID-FELTEVDLQ--- -------------------N KPRAF-VDAS----LYG-KV PAIEHEG----HRIWESAII 
  Drer_Rho NMLLYWGT-GSPPCWRLMIA LEEKQLQGYKHKLLSFDKKE -------------------H QSPEV-KALN----PRA-QL PTFKHGE----IVVNESFAA 
      Kmar DMTLYWGS-GSPPCWRVMIA LEEKNLQGYNSKLLSFEKGE -------------------H KSKEV-MDVN----CRG-QL PAFKDGK----IIVNESYGI 

   Hsap_A1 LNYIASDMYIEGIADLGEMI LLLPVCPPE----------E KDAK-LALIKEKIKNRYFPA ---FEKVLKSH--------- ---GQDYLVGN-KLSRADIH 
   Xlae_M3 LRYIARDLIENQAMDFRMGL VVIAYSPQ------------ -FET-LKGPYLEKLPIALKK ---FSCFLGD---------- ----RSWFAGD-KITYVDFV 
   Hsap_M1 LCYIARDILENQTMDNHMQL GMICYNPE------------ -FEK-LKPKYLEELPEKLKL ---YSEFLGK---------- ----RPWFAGN-KITFVDFL 
    Ggal_M LRYIARDVLENHLMDLRMAF ARLCYSPD------------ -FEK-LKPAYLEQLPGKLRQ ---LSRFLGS---------- ----RSWFVGD-KLTFVDFL 
    Drer_M MRYIARDILENQAMDFRNGF VQLCYLD------------- -FDK-NKSSYCEKLSGTLKQ ---FSDFLGD---------- ----RKWFAGD-KITFVDFI 
      Bmic LRYLARDVSEQQFADFRMNW VRLCYNPD------------ -FEK-LKGDYLKNLPASLKA ---FSDYLGT---------- ----HKFFAGD-NLTYVDFI 
    Nvec_M LRYIARDMLENQVMNIFYRC FKPT---------------- -IFK-NKAVYLKDIKAVIKR ---FADFLGE---------- ----KTYLAGE-ELTFVDFV 
    Cgig_M LRYIGDDMMVENAMDFRNGV IRLCYDND------------ -YEK-IKDDYFANVKDKLRQ ---FDTFLGD---------- ----KPWFAGD-GITICDFP 
    Tsol_M LEYIADHMLQCEVLDLRQAF TRICYSPD------------ -FEE-LKPGFFETLAQKLPN ---FETYLGD---------- ----KEWLTGE-KINYPDFA 
   Hsap_P1 LRHLGRDMVNDGVEDLRCKY ISLIYTNYE----------A GKDD-YVKALPGQLKPFETL ---LSQNQGG---------- ----KTFIVGD-QISFADYN 
    Caur_P LRHVGRDMMNDSVEDLRLKY IKLIYQEYD----------T GKGA-YCKDLPKHLKPFESV ---LSKNKSG---------- ------FLVGD-QISFADYN 
    Rcat_P LRHLARDMVNDGVEDFRLKY IRLIYQNYE----------N GKED-YIKALCNELGHFERI ---LSKNNEG---------- ----KGFLVGD-QCAIRSYC 
    Mgal_P LAYLGRDMMNSAVEDIRGAY VRMIYQN------------- -YEA-GKEPFIKELPEKLQP ---FENLLKPT--------- ----KGYILGE-KISWVDYN 
    Cele_P IRHLARDMFYEGLRDLHTKY TTMIYRNYED---------G KAPY-IKDVLPGELARLEKL ---FHTYKNG---------- ----EHYVIGD-KESYADYV 
      Mxan LRHVARDMIIDGVEEVTARA RSLTSLTPD----------Q LSEQ-LPIILGEELPQWLAH ---FERLLKSN--------- -GSGDGFFVGP-SVTVADTS 
   Dmeg_S1 ARFLAKDIVVDTINDFRLKI AVVSYEPED---------EI KEKK-LVTLNAEVIPFYLEK ---LEQTVKD---------- ---NDGHLALG-KLTWADVY 
   Hsap_S1 ARYLTKDAIVDTLDDFMSCF PWAEKKQD-----------V KEQM-FNELLTYNAPHLMQD ---LDTYLGG---------- ----REWLIGN-SVTWADFY 
    Ggal_S ARYLARDAIVDTIDDFMMLF PWAEKNQD-----------V KEKA-FNDILTNKAPELLKD ---LDTFLGD---------- ----KKWFVGK-SVTWADFY 
    Xlae_S GRYLAKDAIIDTIDDFFSKF PWMDT--------------- -DKA-KKEFMDKSGIQLLAY ---LEKTLGN---------- ----NSWFVGD-SVTWADFY 
    Bflo_S ARYVAKDMLVDGLDDLRGKQ AVIRKASE-----------D RKEE-CKKELADFAPDFLSK ---YEKLCGP---------- ----QGHFVGD-SLTWADLV 
    Hdis_S SRFLARDQVLGIIQDIINAL IKAYYEKDE---------ER KAQA-LKENKEEKMPLYFGM ---LEKLLERN--------- --GSTGFFVGN-SITLADVS 
    Cele_S ARFLARNSLADQYKDYSSEA RPYFYAVMGFGP------GD VETL-KKDIFLPAFEKFYGF ---LVNFLKAS--------- ---GSGFLVGD-SLTWIDLA 
   Ggal_A3 LSYIAGDMYVEGISDLMQLI LVFPFSPPE----------A KEKN-LATIAEKATERYFPV ---FEKVLKQH--------- ---GQDFLVGN-RFSWADVQ 
    Caur_A LNYIAGDMYSEGIGDLMDLI IMYPFKPPE----------N KPAH-LNTIEQKAKDRFLPV ---FERGLAN---------- ----SQFLVGN-QLSRADVH 
    Xtro_A LNYIAGDIYSEGLIDLMGMI IMSPFTPAE----------N KEET-FRNIEEKAKVRFLPV ---FEKALAN---------- ----SFFLVGK-QLSRADVH 
      Mnod LLYLGPHQLQLTVADAVSEA HDTHHPIASSLYYED-QKPE AARA-AKIFREERLPAFLGW ---FEHVLATN--------- -PAGPACLVGA-RLSYADLS 
      Rpal LLYLGPHQLQLTIADLVGEI HDTHHPLGVTLYYED-QRAE AKIR-SAEFWKQRVPKFLGY ---FERVLAEA--------- ---GGPYVTGR-RVSYVDLS 
      Cwat ARYAAKDMVVDAWRDLLDLF YGCYVDRVTKE--------G KFVM-TMRSDQEKVEKLDEF ---FKVILPSHFDTFEQIIS NNKSSSSLITD-SITWADLA 
   Pviv_mA VRYLSKDMIFCGVQDIHYKF NNTNLFKQN----------- -----ETTFLNEELPKWSGY ---FENILKKN--------- ---NCNYFVGD-DLTYADLA 
Atha_Phi13 TAYIAEKLWSEVEAHHFNPA ISAVIHQLIVVPLQ---GES PNAA-IVEENLENLGKILDV ---YEERLGK---------- ----TKYLAGD-TYTLADLH 
      Csin IRYYAADQWLEVEAHNFNDL AFNLVLQLVILPRM---GQR SDTA-LVHNLEQKLEAVLNI ---YEQRLSK---------- ----SNYLAGD-SFTLADLS 
   Vvin_mA VRYIAADQWLEVEAHNFNEL VYTLVMQLVILPRM---GER GDLA-LAHTCEQKLEKVFDV ---YEQRLSK---------- ----SRYLAGD-SFTLADLS 
Taes_19E50 AKYVLRDVWTEVDAHTYNPA ISPIVYECLINPLM--RGLP TNQT-VVDESLEKLKKVLEV ---YEARLSR---------- ----HEYLAGD-FVSFADLN 
      Hche IEYLEDRAFSQVIACDIHPL DNLRVLQYLTGPME-----V SEER-KLVWYQHWILEGFKA ---LEKMAASY--------- -ADAGPYCFGE-QVTMADVC 
      Saur LEYLEERMLSESVNSGIQPL QNTSVMQFVKK--------E FQAD-EKAFAAHWNARGLTA ---LEAMVQET--------- ---AGTYCIGE-QVSFADLF 
    Agam_Z MYYLEEREICEVIASGVQPL QNLIVLIHV----------- GEEK-KKEWAQHWITRGFRA ---IEKLLSTS--------- ---AGKFCVGD-EITLADCC 
    Tobs_Z IQYIDERMISDLIASGIQPL QNLYVIQK------------ MGAE-KMQWAQHFIDRGFQA ---LEPILKET--------- ---SGTYCVDD-EISMADIC 
   Hsap_Z1 IEYLEERMISDLIAGGIQPL QNLSVLKQ------------ VGEEMQLTWAQNAITCGFNA ---LEQILQST--------- ---AGIYCVGD-EVTMADLC 
    Ggal_Z IQYLEDRMISDHIASGIQPL QNLSVLNK------------ VGER-KMEWAQQCITSGFQA ---LEQILQHT--------- ---AGRYCVGD-EVSMADLC 
   Atha_Z1 IMYLDEYQAMSIVLSGIQPH QNLAVIRYIEEK-------I NVEE-KTAWVNNAITKGFTA ---LEKLLVNC--------- ---AGKHATGD-EIYLADLF 
   Atha_Z2 IMYLDDYQATSIVMSGIQPH QNMALFRYLEDK-------I NAEE-KTAWITNAITKGFTA ---LEKLLVSC--------- ---AGKYATGD-EVYLADLF 
      Mmar LRYLCNDQWTDWGQSRMAPA VFDIVFNSVFAAP-----DA RDLD-AVKLGKTVMTELVPL ---METALGE---------- ----ANWIAATPGPSIADLV 
   Atha_T1 LIYLSSHSVLDWHHTNLRRG AAGYVLNSVLGPAL---GLP LNPK-AAAEAEQLLTKSLST ---LETFWLKG--------- --NAKFLLGSN-QPSIADLS 
Dmeg_Delta QVYLVENQRLYFDMGTLYQS FANYYYPQVF---------- AKAP-ADPEAFKKIEAAFEF ---LNTFLEG---------- ----QDYAAGD-SLTVADIA 
    Agam_T YRYLCRDEYLSWQHLNLRAD VSLYFFHVWLNPLL---GKE PDAG-KTERLRRRLDGVLNF ---FDQELLSA--------- -GSGQAFLAGD-RISIADLS 
   Hsap_T1 LLYLTRDEYLAWQHTTLRRS CLRALWHKVMFPVF--LGEP VSPQ-TLAATLAELDVTLQL --LEDKFLQN---------- ----KAFLTGP-HISLADLV 
   Ggal_T1 LLYLSRDEYLSWHHANIRAN APKTMWIKVLIPLF--TGQP QPSE-KLQEVMEGLSTSLKQ --FEERFLQD---------- ----KAFIIGS-EISLADLV 
    Caur_T MLYLAENEYLSWQHSAIRMH GSKMFWFKLLIPKA--LGVE ITKE-KMDNAVDDLNASLNI --FEEKFLQD---------- ----RPFVVGD-QISLADLV 
      Vshi MNYLTDNKYLSWYHTNLRKV LTLDYFLPTLLMPAYLGFKR PTDA-DITSKLEAIHTMFSS ---LDNMLQG---------- ----KHYLCGD-EISSADLL 
      Pstu MNYLTDNKHLSWYHTNLRKI STLEYFLPVLLMPAYLGVAK PSVN-EIEAKLNALHDMFAN ---LDFLLEG---------- ----KNFLAGS-DISAADLL 
Atha_Tau24 IEYIDEKFWADFIDKKVNVT -ARRIWA------------- VKGE-EQE-AAKELIEILKT ---LESELGD---------- ----KKYFGDE-TFGYVDIA 
   Sbic_mO VEYVDERFWADFVATKCLKP LWLSMWT------------- ADGE-ARARFAAETKASLAV ---LDAELRGR--------- ---GTRFFGGD-DLGFVDLA 
      Rhiz CEYLEERGWLEFGSSILSDL WVYETT-------------- QDVQ-TLEAKRNTLKTKFAT ---VEAELGD---------- ----GPYFAGA-GFSLVDAV 
    Agam_O SDYIEERILIERFAGSVIGP YYRILF-------------- AADG-IPPGAITEFGAGLDI ---FEKELKAR--------- ---GTPYFGGD-KPGMIDYM 
   Hsap_O1 CEYLDEKMILELFSKVPSLV GSFIRS-------------- QNKE-DYAGLKEEFRKEFTK ---LEEVLTNK--------- ---KTTFFGGN-SISMIDYL 
   Ggal_O1 CEYLDEKMLLEHFSKITSVI SKALKEGG------------ -----DLTALTAELAEKFGK ---LDEILSQR--------- ---NTVFYGGD-STSLIDYM 
   Ssal_O1 CDYLDEKMMLENFSKITPYF YKIPLGK------------- KNGE-DISVLEAELKEKFVK ---LNEDLVNK--------- ---KSKFFGGN-AITMIDYM 
  Cele_O44 PEYLDDKLLLERLSDQLTPA FGRVFRAI------------ KNPE-ELKEKFESILKAFEE ---AESLLEG---------- ----AFYSGTS-SPGFVDYL 
      Scel NEYLEERIWIDYANTRLVPA FTQLLRA------------- ETRD-QEAAGRKALGDVLAF ---IEREALARS-------- -SGQGPYWLGA-EVSLVDVS 
  Drer_Rho CLYLESYQRMFETENLQQKM YEVAFYDWLVPE------GE RLES-ALKRNKEKLIEELKL WEGYLEKMGK---------- ----GSYLAGK-NFSMADVV 
      Kmar CLYLEDHQRMFEGLTLFQKM AQSLFYTRFVPE------NE RHAS-AEERNRGELREEVQR ---WENYMK----------- ----CDYLAGK-HFTMADVI 

   Hsap_A1 LVELLYYVEELDS------- ---------------SLISS FPLLKALKTRISNL--PTVK KF
   Xlae_M3 MYDVLDQHRILDP------- ---------------TCLQN FKNLQAFLTRFEAL--PAID AY
   Hsap_M1 VYDVLDLHRIFEP------- ---------------KCLDA FPNLKDFISRFEGL--EKIS AY
    Ggal_M AYDVLDQQRMFVP------- ---------------DCPEL QGNLSQFLQRFEAL--EKIS AY
    Drer_M MYELLDQHRMFEP------- ---------------ACLDD FKNLRCFLDHFESL--EKIA EY
      Bmic AYEMLAQHLIFAP------- ---------------DCLKD FANLKAFVDRIEAL--PHVA AY
    Nvec_M MYELMDHHRLFEP------- ---------------SLLQP HENLKMFLNRIEQL--PAVA EY
    Cgig_M LYELLDQHRLMKP------- ---------------GILDD YPNLTKFVERFENL--PKIK AY
    Tsol_M LCELLSQLTKFEP------- ---------------TCLKK YPKLQAYLERFENL--PQLS GY
   Hsap_P1 LLDLLLIHEVLAP------- ---------------GCLDA FPLLSAYVGRLSAR--PKLK AF
    Caur_P LFDLLLNHKVLCS------- ---------------SSLDS FPALKSYVDKIAAR--PKIK AL
    Rcat_P -------------------- -------------------- -------------------- --
    Mgal_P LFDLLDILNILSP------- ---------------GCLDA FPAVKAFYERVLAR--PGVQ KR
    Cele_P LFEELDIHLILTP------- ---------------NALDG VPALKKFHERFAER--PNIK AY
      Mxan VFGFLELLVDNGLQD----- ---------------LLEST YPGLFGFFERMKQR--PNLA RH
   Dmeg_S1 FAGITDYMNYMVKR------ ---------------DLLEP YPALRGVVDAVNAL--EPIK AW
   Hsap_S1 WEICSTTLLVFKP------- ---------------DLLDN HPRLVTLRKKVQAI--PAVA NW
    Ggal_S WDVCSTTLLSYKA------- ---------------DLADK YPRLLALRDRVEAL--PAIA AW
    Xlae_S WDTCADCFENYLP------- ---------------GFAKD YPKLLALQERVKAI--PAIA SW
    Bflo_S FYDVTSKVLAVLP------- ---------------GALDD LPKLSKVMDTVTAN--ERIA MW
    Hdis_S VFDIYDKAKPMV-------- ----------------DLDK FPLVKKSVDNVASN--PKIK TW
    Cele_S IAQHSADLIAKG-------- ---------------GDFSK FPELKAHAEKIQAI--PQIK KW
   Ggal_A3 LMEAILAVEEKVP------- ---------------SVLSG FPQLQAFKTKMSNM--PTIK KF
    Caur_A LLEVTLMLQELLP------- ---------------TILST FPKIQAFQDKMKAL--PTIS KF
    Xtro_A LLEATLMLQELFP------- ---------------SILAT FPKIQAFQDQMKAL--PAIS KF
      Mnod LFQLVEGLRYAFPRAT---- --------------ARVLAA TPKLAALHAAVARR--PRIA AY
      Rpal LFQIVDGLRYAFPRRM---- --------------QHFERK IPGLVELHDRVKAR--PNIA AY
      Cwat VFDLLDTLDPYASHWTDDSV SFYIKEPFGPYEPPKDIFKN YPKLEALKTIISQT--PQIA AW
   Pviv_mA VFNLYDDIETKYP------- ---------------NSLKN FPLLKAHNEFISNL--PNIK NY
Atha_Phi13 HVPYTYYFMKTIHA------ ---------------GLIND RPNVKAWWEDLCSR--PAFL KV
      Csin HLPALRYLMNEAGMA----- ---------------HLVTQ RKHVNAWWDKISSR--PAWK KL
   Vvin_mA HLPAIRYLVKEAGMA----- ---------------HLVTE RKSVSAWWEDISNR--AAWK KV
Taes_19E50 HFPYTFYFMATPHA------ ---------------ALFDS YPHVKAWWERLMAR--PAVK KL
      Hche LIPQVYNADRFNC------- ----------------PMTD FPRLREINDNCLKL--EAFQ KA
      Saur LVPQLYGARRYGV------- ----------------DLTP YPTLTRIEAACEKL--PAFQ AA
    Agam_Z LVPQVFNARRFHV------- ----------------DLRP YPIILRIDRELEGH--PAFR AA
    Tobs_Z LVPQVYNAERFKV------- ----------------DLEK YPTIKRLNQTLREI--EAFR VS
   Hsap_Z1 LVPQVANAERFKV------- ----------------DLTP YPTISSINKRLLVL--EAFQ VS
    Ggal_Z LVPQAANAERYGV------- ----------------SLDP YPTITRINKALLEL--EAFK VS
   Atha_Z1 LAPQIHGAINRFQI------ ----------------NMEP YPTLAKCYESYNEL--PAFQ NA
   Atha_Z2 LAPQIHAAFNRFHI------ ----------------NMEP FPTLARFYESYNEL--PAFQ NA
      Mmar LGSNITQLGLAG-------- ----------------WRPA GGRIKAWYARLCEV--KAFA DT
   Atha_T1 LVCELMQLQVLDDKDR---- --------------LRLLST HKKVEQWIENTKKATMPHFD ET
Dmeg_Delta LVATVSTFEVAKF------- ----------------EISK YANVNRWYENAKKV-TPGWE EN
    Agam_T AACEIEQAKIAGY------- ---------------DPCEG RPALASWLTAVRERTNPYYD EA
   Hsap_T1 AITELMHPVGAGC------- ---------------QVFEG RPKLATWRQRVEAA--VGED LF
   Ggal_T1 AIVELMQPVGVGC------- ---------------DIFED RPRLMEWRRRVEEA--VGKE LF
    Caur_T AIVEIMQPVGAGM------- ---------------DVFEN RPKLKAWKD----------- --
      Vshi YVSDIFALEIDPNYQ----- ---------------QMIEQ YPNIVAWIEKLKSL--PNYE KC
      Pstu YACDIFALRIDPNFK----- ---------------QMIEK YPNIRGWLTKLESR--PSYE LS
Atha_Tau24 LIGFHSWFAVYEKFGN---- --------------VSIESE CSKLVAWAKRCLER--ESVA KA
   Sbic_mO ACTLAHWLGVLEEVAGV--- -------------RLVAEGE YPSLRRWADEYTSH--EVVR RS
      Rhiz FAPIFRYFDVFDTIAE---- --------------HGIFDG SPRVGAWRQALAAR--PSVK AA
    Agam_O IWPWCERVDLLKFALGD--- ------------KYELDKER FGKLLQWRELMEKD--DAVK QS
   Hsap_O1 IWPWFERLEAMKLN------ ---------------ECVDH TPKLKLWMAAMKED--PTVS AL
   Ggal_O1 MWPWFERLEAFQLK------ ---------------DVLTH TPKLQHWMEAMRKD--PAVK DT
   Ssal_O1 MWPWFERLEIFELK------ ---------------HCLDG TPELKKWTEHMSED--QTVK AT
  Cele_O44 IYPSFQRVYWLTFLLEIFP- ----------LPSDNFPGPG YPKLSQWFKAITAI--PEVA AA
      Scel FYPWFERLPAVGRLRD---- --------------FSIPAE LTRLRAWIEAVQAR--PAVR AI
  Drer_Rho CFPVIAYFPRLQ-------- ---------------CPKER CPRLMEYYEMVKDR--PSIK AS
      Kmar VFPVIAFLFRFG-------- ---------------LCEEK YAKLAAYYKNLKDR--PSIK ST
;
end
